# Supplementary material for: Ring finger protein 12 activates AKT signalling to promote the progression of liver cancer by interacting with EGFR
Source: J Cell Mol Med. 2023 May 2;27(11):1523–38. doi: 10.1111/jcmm.17757 (PMC10243154; doi:10.1111/jcmm.17757)
Supplement: Supplementary file 5 — TableS1 [file JCMM-27-1523-s003.xlsx]

## Sheet: Sheet1
The sequences of shRNA oligo pairs for RNF12 and AKT
RNF12-sh1-F	CCGGGCTCAGTCTCAAATCGAAATACTCGAGTATTTCGATTTGAGACTGAGCTTTTT
RNF12-sh2-F	CCGGGCTGATATAGTGATGGGCAAACTCGAGTTTGCCCATCACTATATCAGCTTTTT
RNF12-sh3-F	CCGGGAATATACAGAAGGCAACAAACTCGAGTTTGTTGCCTTCTGTATATTCTTTTT
AKT1-sh1-F	CCGGGGACAAGGACGGGCACATTAACTCGAGTTAATGTGCCCGTCCTTGTCCTTTTTG
AKT1-sh2-F	CCGGCGAGTTTGAGTACCTGAAGCTCTCGAGAGCTTCAGGTACTCAAACTCGTTTTTG
AKT1-sh3-F	CCGGCTATGGCGCTGAGATTGTGTCCTCGAGGACACAATCTCAGCGCCATAGTTTTTG
