# Supplementary material for: Ring finger protein 12 activates AKT signalling to promote the progression of liver cancer by interacting with EGFR
Source: J Cell Mol Med. 2023 May 2;27(11):1523–38. doi: 10.1111/jcmm.17757 (PMC10243154; doi:10.1111/jcmm.17757)
Supplement: Supplementary file 7 — TableS3 [file JCMM-27-1523-s005.xlsx]

## Sheet: Proteins
Protein FDR Confidence	Accession	Description	Sum PEP Score	Coverage	# Peptides	# PSMs	# Unique Peptides	# AAs	MW [kDa]	calc. pI	Modifications	Area: F1: Sample	Gene ID	Biological Process	Cellular Component	Molecular Function	Score Sequest HT
High	P60709	Actin, cytoplasmic 1 OS=Homo sapiens OX=9606 GN=ACTB PE=1 SV=1	51.458	36.8	17	37	9	375	41.71	5.48		4600000000	ACTB	cell organization and biogenesis;cellular component movement;metabolic process;regulation of biological process;response to stimulus	cytoplasm;cytoskeleton;cytosol;membrane;nucleus	DNA binding;nucleotide binding;protein binding;structural molecule activity	89.9607
High	P04264	Keratin, type II cytoskeletal 1 OS=Homo sapiens OX=9606 GN=KRT1 PE=1 SV=6	44.6085	28.1056	19	25	15	644	65.999	8.12		770000000	KRT1	cell death;defense response;metabolic process;regulation of biological process;response to stimulus;transport	cytoskeleton;cytosol;extracellular;membrane;nucleus	catalytic activity;motor activity;protein binding;receptor activity;structural molecule activity	60.9235
High	P35908	Keratin, type II cytoskeletal 2 epidermal OS=Homo sapiens OX=9606 GN=KRT2 PE=1 SV=2	42.1526	31.1424	18	22	12	639	65.393	8		270000000	KRT2	cell death;cell organization and biogenesis;cell proliferation;cellular component movement;metabolic process	cytoskeleton;cytosol;membrane;nucleus	protein binding;structural molecule activity	58.0499
High	P35580	Myosin-10 OS=Homo sapiens OX=9606 GN=MYH10 PE=1 SV=3	34.0925	9.0587	19	20	16	1976	228.858	5.54		58000000	MYH10	cell organization and biogenesis;cellular component movement;metabolic process;regulation of biological process;transport	cytoplasm;cytosol;nucleus	catalytic activity;motor activity;nucleotide binding;protein binding;transporter activity	43.1526
High	P35579	Myosin-9 OS=Homo sapiens OX=9606 GN=MYH9 PE=1 SV=4	31.0355	9.59184	20	21	14	1960	226.392	5.6		64000000	MYH9	cell differentiation;cell organization and biogenesis;cellular component movement;metabolic process;regulation of biological process;response to stimulus;transport	cytoplasm;cytoskeleton;cytosol;extracellular;membrane;nucleus	catalytic activity;motor activity;nucleotide binding;protein binding;RNA binding;transporter activity	45.0522
High	P13645	Keratin, type I cytoskeletal 10 OS=Homo sapiens OX=9606 GN=KRT10 PE=1 SV=6	30.2297	22.774	15	17	12	584	58.792	5.21		160000000	KRT10	cell death;cell differentiation;metabolic process	cytoplasm;cytoskeleton;cytosol;membrane;nucleus	structural molecule activity	43.2469
High	P38646	Stress-70 protein, mitochondrial OS=Homo sapiens OX=9606 GN=HSPA9 PE=1 SV=2	25.4042	19.5876	11	13	11	679	73.635	6.16		98000000	HSPA9	cell differentiation;cell organization and biogenesis;metabolic process;regulation of biological process;response to stimulus	cytoplasm;mitochondrion;nucleus;organelle lumen	nucleotide binding;protein binding;RNA binding	31.53
High	Q9UHB6	LIM domain and actin-binding protein 1 OS=Homo sapiens OX=9606 GN=LIMA1 PE=1 SV=1	23.1792	12.9117	8	10	8	759	85.173	6.84		53000000	LIMA1	cell organization and biogenesis;regulation of biological process	cytoplasm;cytoskeleton	metal ion binding;protein binding	25.5833
High	P02533	Keratin, type I cytoskeletal 14 OS=Homo sapiens OX=9606 GN=KRT14 PE=1 SV=4	22.9303	21.1864	10	12	1	472	51.529	5.16		37000000	KRT14	cell death;cell differentiation;cell organization and biogenesis;response to stimulus	cytoplasm;cytosol;nucleus	protein binding;structural molecule activity	29.3563
High	P13647	Keratin, type II cytoskeletal 5 OS=Homo sapiens OX=9606 GN=KRT5 PE=1 SV=3	22.2043	16.9492	10	12	5	590	62.34	7.74		16000000	KRT5	cell death;cell organization and biogenesis;metabolic process	cytoplasm;cytosol;membrane;mitochondrion;nucleus	catalytic activity;motor activity;protein binding;structural molecule activity	26.8211
High	Q562R1	Beta-actin-like protein 2 OS=Homo sapiens OX=9606 GN=ACTBL2 PE=1 SV=2	19.88	16.4894	9	17	1	376	41.976	5.59		750000000	ACTBL2		cytoplasm;cytoskeleton	nucleotide binding;protein binding	35.0786
High	P02768	Serum albumin OS=Homo sapiens OX=9606 GN=ALB PE=1 SV=2	18.8152	13.1363	9	15	9	609	69.321	6.28		2800000000	ALB	cell communication;cell organization and biogenesis;metabolic process;regulation of biological process;response to stimulus;transport	cytoplasm;endoplasmic reticulum;extracellular;Golgi;nucleus;organelle lumen	antioxidant activity;catalytic activity;DNA binding;metal ion binding;protein binding	18.4352
High	P62805	Histone H4 OS=Homo sapiens OX=9606 GN=HIST1H4A PE=1 SV=2	18.4877	33.9806	4	10	4	103	11.36	11.36		590000000	HIST1H4A; HIST1H4F; HIST1H4D; HIST1H4J; HIST2H4A; HIST2H4B; HIST1H4H; HIST1H4C; HIST4H4; HIST1H4E; HIST1H4I; HIST1H4B; HIST1H4K; HIST1H4L	cell organization and biogenesis;metabolic process;regulation of biological process;response to stimulus	chromosome;extracellular;membrane;nucleus	DNA binding;protein binding;RNA binding	25.0171
High	Q9UM54	Unconventional myosin-VI OS=Homo sapiens OX=9606 GN=MYO6 PE=1 SV=4	18.2917	8.34621	10	11	10	1294	149.596	8.53		54000000	MYO6	cellular component movement;regulation of biological process;response to stimulus;transport	cytoplasm;cytosol;Golgi;membrane;nucleus	catalytic activity;motor activity;nucleotide binding;protein binding	21.347
High	P35527	Keratin, type I cytoskeletal 9 OS=Homo sapiens OX=9606 GN=KRT9 PE=1 SV=3	17.9897	13.6437	8	11	7	623	62.027	5.24		270000000	KRT9	cell death;cell organization and biogenesis	cytosol;membrane;nucleus	structural molecule activity	24.1286
High	P08779	Keratin, type I cytoskeletal 16 OS=Homo sapiens OX=9606 GN=KRT16 PE=1 SV=4	15.2724	15.6448	8	10	1	473	51.236	5.05		4600000	KRT16	cell death;cell differentiation;cell organization and biogenesis;cell proliferation;cellular component movement;defense response;regulation of biological process;response to stimulus	cytoskeleton;cytosol;nucleus	protein binding;structural molecule activity	19.8987
High	O00159	Unconventional myosin-Ic OS=Homo sapiens OX=9606 GN=MYO1C PE=1 SV=4	14.2359	7.52587	8	8	8	1063	121.606	9.41		75000000	MYO1C	cell organization and biogenesis;regulation of biological process;response to stimulus;transport	cytoplasm;cytosol;membrane;nucleus	catalytic activity;motor activity;nucleotide binding;protein binding	17.2652
High	O43795	Unconventional myosin-Ib OS=Homo sapiens OX=9606 GN=MYO1B PE=1 SV=3	14.1545	6.8662	8	8	8	1136	131.902	9.38		35000000	MYO1B	cell organization and biogenesis;cellular component movement;transport	cytoplasm;endosome;membrane	catalytic activity;motor activity;nucleotide binding;protein binding	14.0775
High	P02538	Keratin, type II cytoskeletal 6A OS=Homo sapiens OX=9606 GN=KRT6A PE=1 SV=3	13.5231	9.04255	7	8	1	564	60.008	8		12000000	KRT6A	cell death;cell differentiation;cell organization and biogenesis;defense response;metabolic process;regulation of biological process;response to stimulus	cytosol;membrane;nucleus	protein binding;structural molecule activity	14.7602
High	Q04695	Keratin, type I cytoskeletal 17 OS=Homo sapiens OX=9606 GN=KRT17 PE=1 SV=2	12.9774	14.3519	7	8	1	432	48.076	5.02		1400000	KRT17	cell death;cell organization and biogenesis;regulation of biological process;response to stimulus	cytoplasm;cytoskeleton;cytosol	protein binding;receptor activity;signal transducer activity;structural molecule activity	14.3605
High	Q16643	Drebrin OS=Homo sapiens OX=9606 GN=DBN1 PE=1 SV=4	11.575	11.094	7	9	7	649	71.385	4.45		68000000	DBN1	cell communication;cell differentiation;cell organization and biogenesis;cell proliferation;development;regulation of biological process	cytoplasm;cytoskeleton;membrane	protein binding	16.6771
High	O94832	Unconventional myosin-Id OS=Homo sapiens OX=9606 GN=MYO1D PE=1 SV=2	10.9322	6.26243	7	7	7	1006	116.129	9.39		91000000	MYO1D	regulation of biological process;transport	cytosol;endoplasmic reticulum;endosome;membrane	catalytic activity;motor activity;nucleotide binding;protein binding	11.7622
High	P47756	F-actin-capping protein subunit beta OS=Homo sapiens OX=9606 GN=CAPZB PE=1 SV=4	10.5054	18.7726	5	6	5	277	31.331	5.59		57000000	CAPZB	cell organization and biogenesis;cellular component movement;coagulation;regulation of biological process;transport	cytoplasm;cytoskeleton;cytosol	protein binding	13.4319
High	P11142	Heat shock cognate 71 kDa protein OS=Homo sapiens OX=9606 GN=HSPA8 PE=1 SV=1	10.4921	9.90712	6	6	4	646	70.854	5.52		42000000	HSPA8	cell communication;cell organization and biogenesis;metabolic process;regulation of biological process;response to stimulus;transport	cytoplasm;cytosol;endosome;extracellular;membrane;nucleus;organelle lumen;spliceosomal complex	catalytic activity;nucleotide binding;protein binding;RNA binding	12.4001
High	P08670	Vimentin OS=Homo sapiens OX=9606 GN=VIM PE=1 SV=4	10.4822	12.8755	7	7	6	466	53.619	5.12		28000000	VIM	cell differentiation;cell organization and biogenesis;cellular component movement;metabolic process;regulation of biological process;response to stimulus	cytoplasm;cytoskeleton;cytosol;membrane	protein binding;RNA binding;structural molecule activity	9.90334
High	Q4VCS5	Angiomotin OS=Homo sapiens OX=9606 GN=AMOT PE=1 SV=1	10.2347	5.2583	6	6	6	1084	118.013	7.64		45000000	AMOT	cell differentiation;cell organization and biogenesis;cellular component movement;regulation of biological process;response to stimulus	cell surface;cytoplasm;cytosol	protein binding;receptor activity	13.1705
High	Q96C19	EF-hand domain-containing protein D2 OS=Homo sapiens OX=9606 GN=EFHD2 PE=1 SV=1	9.25402	15.8333	3	4	3	240	26.68	5.2		41000000	EFHD2		membrane	metal ion binding;protein binding	11.5233
High	P0DMV9	Heat shock 70 kDa protein 1B OS=Homo sapiens OX=9606 GN=HSPA1B PE=1 SV=1	9.00747	8.89236	6	6	4	641	70.009	5.66		22000000	HSPA1B; HSPA1A	cell organization and biogenesis;metabolic process;regulation of biological process;response to stimulus;transport	cytoplasm;cytoskeleton;cytosol;endoplasmic reticulum;extracellular;mitochondrion;nucleus	catalytic activity;nucleotide binding;protein binding;receptor activity;RNA binding	12.5299
High	O60814	Histone H2B type 1-K OS=Homo sapiens OX=9606 GN=HIST1H2BK PE=1 SV=3	8.63697	29.3651	5	5	5	126	13.882	10.32		800000000	HIST1H2BK	cell organization and biogenesis;defense response;metabolic process;response to stimulus	chromosome;cytosol;nucleus	DNA binding;protein binding	11.56
High	Q7Z406	Myosin-14 OS=Homo sapiens OX=9606 GN=MYH14 PE=1 SV=2	7.94979	2.85714	6	6	2	1995	227.732	5.6		15000000	MYH14	cell organization and biogenesis;cellular component movement;regulation of biological process;response to stimulus	cytoplasm;cytosol;membrane	catalytic activity;motor activity;nucleotide binding;protein binding	7.56172
High	P52907	F-actin-capping protein subunit alpha-1 OS=Homo sapiens OX=9606 GN=CAPZA1 PE=1 SV=3	7.9228	11.8881	3	3	2	286	32.902	5.69		26000000	CAPZA1	cell organization and biogenesis;cellular component movement;coagulation;defense response;regulation of biological process;response to stimulus;transport	cytoplasm;cytoskeleton;cytosol;extracellular	protein binding	8.13109
High	O14950	Myosin regulatory light chain 12B OS=Homo sapiens OX=9606 GN=MYL12B PE=1 SV=2	7.3921	12.2093	2	3	2	172	19.767	4.84		72000000	MYL12B; MYL12A	regulation of biological process;response to stimulus	cytosol	metal ion binding;protein binding	7.21997
High	O14974	Protein phosphatase 1 regulatory subunit 12A OS=Homo sapiens OX=9606 GN=PPP1R12A PE=1 SV=1	6.33251	2.81553	3	4	3	1030	115.211	5.4		17000000	PPP1R12A	cell organization and biogenesis;metabolic process;regulation of biological process;response to stimulus	chromosome;cytoplasm;cytoskeleton;cytosol	enzyme regulator activity;protein binding;signal transducer activity	10.6758
High	Q05639	Elongation factor 1-alpha 2 OS=Homo sapiens OX=9606 GN=EEF1A2 PE=1 SV=1	5.92752	4.53564	2	3	2	463	50.438	9.03		88000000	EEF1A2	metabolic process;regulation of biological process;response to stimulus	cytoplasm;nucleus	catalytic activity;nucleotide binding;protein binding;RNA binding	7.31401
High	P38919	Eukaryotic initiation factor 4A-III OS=Homo sapiens OX=9606 GN=EIF4A3 PE=1 SV=4	5.51889	6.08273	3	3	3	411	46.841	6.73		3800000	EIF4A3	metabolic process;regulation of biological process;response to stimulus;transport	cytoplasm;cytosol;membrane;nucleus;spliceosomal complex	catalytic activity;nucleotide binding;protein binding;RNA binding	7.33366
High	P14649	Myosin light chain 6B OS=Homo sapiens OX=9606 GN=MYL6B PE=1 SV=1	5.40742	11.5385	2	3	2	208	22.75	5.73		110000000	MYL6B	cellular component movement	cytosol	catalytic activity;metal ion binding;motor activity;protein binding;structural molecule activity	3.86582
High	P07437	Tubulin beta chain OS=Homo sapiens OX=9606 GN=TUBB PE=1 SV=2	5.34802	5.40541	2	2	2	444	49.639	4.89		11000000	TUBB	cell division;cell organization and biogenesis;cellular component movement;defense response;regulation of biological process;response to stimulus;transport	cytoplasm;cytoskeleton;extracellular;membrane;nucleus;organelle lumen	catalytic activity;nucleotide binding;protein binding;structural molecule activity	5.04057
High	Q92734	Protein TFG OS=Homo sapiens OX=9606 GN=TFG PE=1 SV=2	4.9539	7.25	3	3	3	400	43.421	5.1	Acetyl [N-Term]	84000000	TFG	cell organization and biogenesis;regulation of biological process;response to stimulus;transport	cytoplasm;cytosol;endoplasmic reticulum;membrane	protein binding;signal transducer activity	5.78145
High	P61160	Actin-related protein 2 OS=Homo sapiens OX=9606 GN=ACTR2 PE=1 SV=1	4.6565	6.09137	2	2	2	394	44.732	6.74		11000000	ACTR2	cell division;cell organization and biogenesis;cellular component movement;regulation of biological process;response to stimulus;transport	cytoplasm;cytoskeleton;cytosol;extracellular;membrane;organelle lumen	nucleotide binding;protein binding;structural molecule activity	4.32101
High	Q13045	Protein flightless-1 homolog OS=Homo sapiens OX=9606 GN=FLII PE=1 SV=2	3.69236	2.36407	2	3	2	1269	144.659	6.05		5800000	FLII	cell organization and biogenesis;development;metabolic process;regulation of biological process	cytoplasm;cytoskeleton;cytosol;nucleus	protein binding	5.42717
High	O00571	ATP-dependent RNA helicase DDX3X OS=Homo sapiens OX=9606 GN=DDX3X PE=1 SV=3	3.64436	3.47432	2	2	2	662	73.198	7.18		6800000	DDX3X	cell death;cell organization and biogenesis;defense response;metabolic process;regulation of biological process;response to stimulus;transport	cytoplasm;cytosol;extracellular;membrane;mitochondrion;nucleus;organelle lumen	catalytic activity;DNA binding;enzyme regulator activity;nucleotide binding;protein binding;RNA binding	4.59237
High	P08754	Guanine nucleotide-binding protein G(k) subunit alpha OS=Homo sapiens OX=9606 GN=GNAI3 PE=1 SV=3	3.60202	5.9322	2	2	2	354	40.506	5.69		17000000	GNAI3	cell division;cell organization and biogenesis;metabolic process;regulation of biological process;response to stimulus;transport	cytoplasm;cytoskeleton;Golgi;membrane;nucleus	catalytic activity;metal ion binding;nucleotide binding;protein binding;signal transducer activity	1.60696
High	P62140	Serine/threonine-protein phosphatase PP1-beta catalytic subunit OS=Homo sapiens OX=9606 GN=PPP1CB PE=1 SV=3	3.39121	5.8104	2	2	2	327	37.163	6.19		6100000	PPP1CB	cell division;metabolic process;regulation of biological process;response to stimulus	cytoplasm;cytosol;nucleus	catalytic activity;metal ion binding;protein binding	2.26901
High	Q8N1N4	Keratin, type II cytoskeletal 78 OS=Homo sapiens OX=9606 GN=KRT78 PE=1 SV=2	3.34277	4.42308	3	3	1	520	56.83	6.02		1400000	KRT78	cell death	cytosol	structural molecule activity	1.74554
High	A0A087WW87	Immunoglobulin kappa variable 2-40 OS=Homo sapiens OX=9606 GN=IGKV2-40 PE=3 SV=2	3.34084	10.7438	1	2	1	121	13.302	4.61		100000000	IGKV2-40; IGKV2D-40	cellular component movement;metabolic process;regulation of biological process;response to stimulus;transport	extracellular;membrane	catalytic activity	5.70392
High	P01023	Alpha-2-macroglobulin OS=Homo sapiens OX=9606 GN=A2M PE=1 SV=3	3.32158	1.28901	2	2	2	1474	163.188	6.46		140000000	A2M	cell differentiation;cell organization and biogenesis;metabolic process;regulation of biological process;response to stimulus;transport	cytosol;extracellular;organelle lumen	enzyme regulator activity;protein binding	4.57146
High	P47755	F-actin-capping protein subunit alpha-2 OS=Homo sapiens OX=9606 GN=CAPZA2 PE=1 SV=3	3.22626	6.29371	2	2	1	286	32.929	5.85		40000000	CAPZA2	cell organization and biogenesis;cellular component movement;coagulation;defense response;regulation of biological process;response to stimulus;transport	cytoskeleton;cytosol;extracellular;membrane	protein binding	4.19618
High	P37840	Alpha-synuclein OS=Homo sapiens OX=9606 GN=SNCA PE=1 SV=1	3.01932	11.4286	1	1	1	140	14.451	4.7		5800000	SNCA	cell communication;cell death;cell organization and biogenesis;cellular component movement;metabolic process;regulation of biological process;response to stimulus;transport	cytoplasm;cytoskeleton;cytosol;endoplasmic reticulum;extracellular;Golgi;membrane;mitochondrion;nucleus;ribosome;vacuole	catalytic activity;DNA binding;enzyme regulator activity;metal ion binding;protein binding;transporter activity	2.47426
High	Q5D862	Filaggrin-2 OS=Homo sapiens OX=9606 GN=FLG2 PE=1 SV=1	2.95507	0.501882	1	1	1	2391	247.928	8.31		8700000	FLG2	transport	cytoplasm;extracellular;nucleus	metal ion binding;structural molecule activity	2.56437
High	P11021	Endoplasmic reticulum chaperone BiP OS=Homo sapiens OX=9606 GN=HSPA5 PE=1 SV=2	2.92775	1.83486	1	1	1	654	72.288	5.16		2600000	HSPA5	cell communication;cell death;cell differentiation;cell organization and biogenesis;metabolic process;regulation of biological process;response to stimulus;transport	cell surface;cytoplasm;endoplasmic reticulum;membrane;mitochondrion;nucleus;organelle lumen	catalytic activity;metal ion binding;nucleotide binding;protein binding	2.24914
High	P28289	Tropomodulin-1 OS=Homo sapiens OX=9606 GN=TMOD1 PE=1 SV=1	2.59016	5.29248	2	2	2	359	40.544	5.1		34000000	TMOD1	cell organization and biogenesis;cellular component movement;regulation of biological process;response to stimulus	cytoplasm;cytoskeleton;cytosol;membrane	metal ion binding;protein binding	2.0117
High	Q06830	Peroxiredoxin-1 OS=Homo sapiens OX=9606 GN=PRDX1 PE=1 SV=1	2.56462	9.54774	2	2	2	199	22.096	8.13		4800000	PRDX1	cell proliferation;cellular homeostasis;defense response;metabolic process;regulation of biological process;response to stimulus	cytoplasm;cytosol;mitochondrion;nucleus	antioxidant activity;catalytic activity;protein binding;RNA binding	2.06944
High	Q12965	Unconventional myosin-Ie OS=Homo sapiens OX=9606 GN=MYO1E PE=1 SV=2	2.53789	2.07581	2	2	2	1108	126.982	8.92		3500000	MYO1E	cell differentiation;cell organization and biogenesis;cellular component movement;metabolic process;regulation of biological process;response to stimulus;transport	cytoplasm;cytoskeleton	catalytic activity;motor activity;nucleotide binding;protein binding	3.74819
High	Q9Y608	Leucine-rich repeat flightless-interacting protein 2 OS=Homo sapiens OX=9606 GN=LRRFIP2 PE=1 SV=1	2.45755	2.08044	1	1	1	721	82.121	6.95		6800000	LRRFIP2	metabolic process;regulation of biological process;response to stimulus		catalytic activity;motor activity;protein binding	2.94517
High	Q6P4F7	Rho GTPase-activating protein 11A OS=Homo sapiens OX=9606 GN=ARHGAP11A PE=1 SV=2	2.2458	1.46628	2	2	2	1023	113.795	9.07		4100000	ARHGAP11A	regulation of biological process;response to stimulus	cytosol	enzyme regulator activity	2.0628
High	P50402	Emerin OS=Homo sapiens OX=9606 GN=EMD PE=1 SV=1	2.17263	4.72441	1	1	1	254	28.976	5.5		4600000	EMD	cell differentiation;cell organization and biogenesis;regulation of biological process;response to stimulus	cytoplasm;endoplasmic reticulum;membrane;nucleus	protein binding	2.35817
High	P16104	Histone H2AX OS=Homo sapiens OX=9606 GN=H2AFX PE=1 SV=2	2.16808	11.1888	2	2	2	143	15.135	10.74		610000000	H2AFX	cell organization and biogenesis;metabolic process;regulation of biological process;response to stimulus	chromosome;nucleus	DNA binding;protein binding	4.12282
High	Q9P0K7	Ankycorbin OS=Homo sapiens OX=9606 GN=RAI14 PE=1 SV=2	2.10485	1.32653	1	1	1	980	109.973	6.21		2900000	RAI14	cell differentiation;metabolic process	cytoplasm;cytoskeleton;cytosol;mitochondrion;nucleus	protein binding	2.4597
High	P81605	Dermcidin OS=Homo sapiens OX=9606 GN=DCD PE=1 SV=2	2.04648	10	1	1	1	110	11.277	6.54		16000000	DCD	defense response;metabolic process;response to stimulus	extracellular	catalytic activity;protein binding;RNA binding	2.40784
High	Q96N67	Dedicator of cytokinesis protein 7 OS=Homo sapiens OX=9606 GN=DOCK7 PE=1 SV=4	1.89517	0.654206	1	1	1	2140	242.407	6.8		3100000	DOCK7	cell differentiation;cell organization and biogenesis;development;regulation of biological process;response to stimulus		protein binding	2.9244
High	P36578	60S ribosomal protein L4 OS=Homo sapiens OX=9606 GN=RPL4 PE=1 SV=5	1.89211	2.57611	1	1	1	427	47.667	11.06		15000000	RPL4	cell organization and biogenesis;metabolic process;transport	cytoplasm;cytosol;endoplasmic reticulum;membrane;nucleus;ribosome	protein binding;RNA binding;structural molecule activity	3.28546
High	Q9BQI0	Allograft inflammatory factor 1-like OS=Homo sapiens OX=9606 GN=AIF1L PE=1 SV=1	1.87778	10	1	1	1	150	17.057	7.2		12000000	AIF1L		cytoplasm;cytoskeleton;membrane	metal ion binding;protein binding	0
High	Q9NZR1	Tropomodulin-2 OS=Homo sapiens OX=9606 GN=TMOD2 PE=1 SV=1	1.78622	4.2735	1	1	1	351	39.571	5.27		2400000	TMOD2	cell communication;cell organization and biogenesis;regulation of biological process;response to stimulus	cytoplasm;cytoskeleton	protein binding	1.61355
High	P61158	Actin-related protein 3 OS=Homo sapiens OX=9606 GN=ACTR3 PE=1 SV=3	1.56543	2.39234	1	1	1	418	47.341	5.88		3700000	ACTR3	cell division;cell organization and biogenesis;cellular component movement;regulation of biological process;response to stimulus	cytoplasm;cytoskeleton;cytosol;membrane	nucleotide binding;protein binding;structural molecule activity	1.87287
High	P46776	60S ribosomal protein L27a OS=Homo sapiens OX=9606 GN=RPL27A PE=1 SV=2	1.5391	7.43243	1	1	1	148	16.551	11		6000000	RPL27A	cell organization and biogenesis;metabolic process;transport	cytosol;endoplasmic reticulum;membrane;ribosome	protein binding;RNA binding;structural molecule activity	2.15308
High	P23396	40S ribosomal protein S3 OS=Homo sapiens OX=9606 GN=RPS3 PE=1 SV=2	1.48386	3.7037	1	1	1	243	26.671	9.66		7200000	RPS3	cell death;cell division;cell organization and biogenesis;metabolic process;regulation of biological process;response to stimulus;transport	cytoplasm;cytoskeleton;cytosol;endoplasmic reticulum;membrane;mitochondrion;nucleus;organelle lumen;ribosome	catalytic activity;DNA binding;protein binding;RNA binding;structural molecule activity	1.99021
High	P31943	Heterogeneous nuclear ribonucleoprotein H OS=Homo sapiens OX=9606 GN=HNRNPH1 PE=1 SV=4	1.46496	2.00445	1	1	1	449	49.198	6.3		15000000	HNRNPH1	metabolic process;regulation of biological process;response to stimulus	cytosol;membrane;nucleus;spliceosomal complex	protein binding;RNA binding	2.30323
High	P68363	Tubulin alpha-1B chain OS=Homo sapiens OX=9606 GN=TUBA1B PE=1 SV=1	1.37028	1.99557	1	1	1	451	50.12	5.06		2200000	TUBA1B	cell division;cell organization and biogenesis;response to stimulus;transport	cytoplasm;cytoskeleton;membrane	catalytic activity;nucleotide binding;protein binding;RNA binding;structural molecule activity	1.7994
High	Q8NDV7	Trinucleotide repeat-containing gene 6A protein OS=Homo sapiens OX=9606 GN=TNRC6A PE=1 SV=2	1.35833	0.611621	1	1	1	1962	210.169	7.01		5000000	TNRC6A	regulation of biological process;response to stimulus	cytoplasm;cytosol;Golgi	protein binding;RNA binding	1.80353
High	Q9NX63	MICOS complex subunit MIC19 OS=Homo sapiens OX=9606 GN=CHCHD3 PE=1 SV=1	1.35546	3.96476	1	1	1	227	26.136	8.28		2700000	CHCHD3	cell organization and biogenesis;metabolic process;regulation of biological process	cytoplasm;membrane;mitochondrion;nucleus	protein binding;structural molecule activity	0
High	Q08211	ATP-dependent RNA helicase A OS=Homo sapiens OX=9606 GN=DHX9 PE=1 SV=4	1.34843	0.944882	1	1	1	1270	140.869	6.84			DHX9	cell death;cell differentiation;cell organization and biogenesis;defense response;metabolic process;regulation of biological process;response to stimulus;transport	cytoplasm;cytoskeleton;cytosol;membrane;nucleus;ribosome	catalytic activity;DNA binding;metal ion binding;nucleotide binding;protein binding;RNA binding	0
High	Q9NYF8	Bcl-2-associated transcription factor 1 OS=Homo sapiens OX=9606 GN=BCLAF1 PE=1 SV=2	1.33161	0.978261	1	1	1	920	106.059	9.98		10000000	BCLAF1	cell death;metabolic process;regulation of biological process;response to stimulus	cytoplasm;nucleus	DNA binding;protein binding;RNA binding	2.04325
High	Q9NVW2	E3 ubiquitin-protein ligase RLIM OS=Homo sapiens OX=9606 GN=RLIM PE=1 SV=3	1.28853	1.44231	1	1	1	624	68.508	7.56		2100000	RLIM	metabolic process;regulation of biological process	cytosol;nucleus	catalytic activity;metal ion binding;protein binding	0
High	P06576	ATP synthase subunit beta, mitochondrial OS=Homo sapiens OX=9606 GN=ATP5F1B PE=1 SV=3	1.27027	1.89036	1	1	1	529	56.525	5.4		4500000	ATP5B	cell differentiation;cell organization and biogenesis;cellular homeostasis;metabolic process;regulation of biological process;transport	cell surface;membrane;mitochondrion;nucleus;organelle lumen	catalytic activity;nucleotide binding;protein binding;transporter activity	0
High	Q5T750	Skin-specific protein 32 OS=Homo sapiens OX=9606 GN=XP32 PE=1 SV=1	1.24718	3.2	1	1	1	250	26.219	7.97		8700000	C1orf68	cell differentiation;metabolic process	cytoplasm;cytoskeleton	structural molecule activity	1.89903
High	O15144	Actin-related protein 2/3 complex subunit 2 OS=Homo sapiens OX=9606 GN=ARPC2 PE=1 SV=1	1.23084	2.33333	1	1	1	300	34.311	7.36		11000000	ARPC2	cell organization and biogenesis;cellular component movement;regulation of biological process;response to stimulus	cytoplasm;cytoskeleton;cytosol;endosome;membrane	protein binding;structural molecule activity	0
High	B9A064	Immunoglobulin lambda-like polypeptide 5 OS=Homo sapiens OX=9606 GN=IGLL5 PE=2 SV=2	1.18184	3.73832	1	1	1	214	23.049	8.84		76000000	IGLL5	cell organization and biogenesis;defense response;metabolic process;regulation of biological process;response to stimulus	extracellular	protein binding	2.35249
High	O43175	D-3-phosphoglycerate dehydrogenase OS=Homo sapiens OX=9606 GN=PHGDH PE=1 SV=4	1.17711	2.43902	1	1	1	533	56.614	6.71		2000000	PHGDH	metabolic process	cytosol	catalytic activity;nucleotide binding	2.10671
High	P63244	Receptor of activated protein C kinase 1 OS=Homo sapiens OX=9606 GN=RACK1 PE=1 SV=3	1.17412	3.15457	1	1	1	317	35.055	7.69		1900000	GNB2L1; RACK1	cell death;cellular homeostasis;development;metabolic process;regulation of biological process;response to stimulus	cytoplasm;cytosol;membrane;mitochondrion;nucleus;ribosome	enzyme regulator activity;protein binding;RNA binding;structural molecule activity	0
High	P26038	Moesin OS=Homo sapiens OX=9606 GN=MSN PE=1 SV=3	1.16368	2.59965	1	1	1	577	67.778	6.4			MSN	cell differentiation;cell organization and biogenesis;cell proliferation;cellular component movement;regulation of biological process;response to stimulus	cell surface;cytoplasm;cytoskeleton;cytosol;membrane;nucleus	protein binding;RNA binding;structural molecule activity	1.86577
High	Q5T749	Keratinocyte proline-rich protein OS=Homo sapiens OX=9606 GN=KPRP PE=1 SV=1	1.1205	1.5544	1	1	1	579	64.093	8.27			KPRP		cytoplasm	protein binding	2.37269
High	P31942	Heterogeneous nuclear ribonucleoprotein H3 OS=Homo sapiens OX=9606 GN=HNRNPH3 PE=1 SV=2	1.09969	2.60116	1	1	1	346	36.903	6.87		22000000	HNRNPH3	cell differentiation;metabolic process	nucleus;spliceosomal complex	protein binding;RNA binding	1.83424
High	Q86YZ3	Hornerin OS=Homo sapiens OX=9606 GN=HRNR PE=1 SV=2	1.08938	1.68421	1	1	1	2850	282.228	10.04		6700000	HRNR	cell organization and biogenesis;development;transport	cytoplasm;cytoskeleton;extracellular;nucleus;organelle lumen	metal ion binding	5.17151
High	P62280	40S ribosomal protein S11 OS=Homo sapiens OX=9606 GN=RPS11 PE=1 SV=3	1.08751	5.06329	1	1	1	158	18.419	10.3		8100000	RPS11	cell differentiation;cell organization and biogenesis;metabolic process;transport	cytoplasm;cytosol;membrane;ribosome	protein binding;RNA binding;structural molecule activity	1.7051
High	O15143	Actin-related protein 2/3 complex subunit 1B OS=Homo sapiens OX=9606 GN=ARPC1B PE=1 SV=3	1.06956	1.88172	1	1	1	372	40.923	8.35		7300000	ARPC1B	cell organization and biogenesis;cellular component movement;regulation of biological process;response to stimulus	cytoplasm;cytoskeleton;cytosol	protein binding;structural molecule activity	0
High	P61626	Lysozyme C OS=Homo sapiens OX=9606 GN=LYZ PE=1 SV=1	1.04101	6.08108	1	1	1	148	16.526	9.16		2700000	LYZ	defense response;metabolic process;response to stimulus;transport	extracellular;organelle lumen	catalytic activity;protein binding	2.34568
High	Q96SB3	Neurabin-2 OS=Homo sapiens OX=9606 GN=PPP1R9B PE=1 SV=2	0.972243	1.22699	1	1	1	815	89.138	4.97		5100000	PPP1R9B	cell differentiation;cell organization and biogenesis;cellular component movement;development;metabolic process;regulation of biological process;response to stimulus	cytoplasm;cytoskeleton;membrane;nucleus	enzyme regulator activity;protein binding;structural molecule activity	2.34437
High	P0DPK5	Putative histone H3.X OS=Homo sapiens OX=9606 PE=5 SV=1	0.953895	4.7619	1	1	1	147	16.456	11.39		980000000					1.93821
High	P08174	Complement decay-accelerating factor OS=Homo sapiens OX=9606 GN=CD55 PE=1 SV=4	0.948847	1.83727	1	1	1	381	41.374	7.59		830000	CD55	cellular homeostasis;defense response;metabolic process;regulation of biological process;response to stimulus;transport	cell surface;extracellular;membrane	protein binding;receptor activity	1.97195
High	Q01844	RNA-binding protein EWS OS=Homo sapiens OX=9606 GN=EWSR1 PE=1 SV=1	0.941574	2.13415	1	1	1	656	68.436	9.33		1700000	EWSR1	metabolic process;regulation of biological process	cytoplasm;membrane;nucleus	metal ion binding;protein binding;RNA binding	1.65174
High	P16520	Guanine nucleotide-binding protein G(I)/G(S)/G(T) subunit beta-3 OS=Homo sapiens OX=9606 GN=GNB3 PE=1 SV=1	0.93442	2.05882	1	1	1	340	37.197	5.67		24000000	GNB3	metabolic process;regulation of biological process;response to stimulus	cytosol;membrane	catalytic activity;protein binding;signal transducer activity	2.37736
High	P02743	Serum amyloid P-component OS=Homo sapiens OX=9606 GN=APCS PE=1 SV=2	0.915424	3.13901	1	1	1	223	25.371	6.54		40000000	APCS	cell organization and biogenesis;defense response;metabolic process;regulation of biological process;response to stimulus	extracellular;nucleus	metal ion binding;protein binding	0
High	P05141	ADP/ATP translocase 2 OS=Homo sapiens OX=9606 GN=SLC25A5 PE=1 SV=7	0.911155	2.68456	1	1	1	298	32.831	9.69		18000000	SLC25A5	regulation of biological process;transport	membrane;mitochondrion;nucleus	protein binding;RNA binding;transporter activity	0
High	P02008	Hemoglobin subunit zeta OS=Homo sapiens OX=9606 GN=HBZ PE=1 SV=2	0.900319	4.92958	1	1	1	142	15.627	8.21		120000000	HBZ	regulation of biological process;transport		metal ion binding;protein binding;transporter activity	1.95539
High	P61313	60S ribosomal protein L15 OS=Homo sapiens OX=9606 GN=RPL15 PE=1 SV=2	0.899629	3.43137	1	1	1	204	24.131	11.62		4100000	RPL15	cell organization and biogenesis;metabolic process;response to stimulus;transport	cytosol;membrane;nucleus;ribosome	protein binding;RNA binding;structural molecule activity	2.1756
High	Q14126	Desmoglein-2 OS=Homo sapiens OX=9606 GN=DSG2 PE=1 SV=2	0.898941	0.626118	1	1	1	1118	122.218	5.24		18000000	DSG2	cell death;cell organization and biogenesis;regulation of biological process;response to stimulus	cell surface;cytoskeleton;membrane	metal ion binding;protein binding	1.67539
High	Q6NV74	Uncharacterized protein KIAA1211-like OS=Homo sapiens OX=9606 GN=KIAA1211L PE=1 SV=3	0.893129	1.35135	1	1	1	962	102.095	7.96		340000000	KIAA1211L				0
High	P15924	Desmoplakin OS=Homo sapiens OX=9606 GN=DSP PE=1 SV=3	0.886725	0.278649	1	1	1	2871	331.569	6.81		4700000	DSP	cell death;cell differentiation;cell organization and biogenesis;metabolic process;regulation of biological process;response to stimulus;transport	cytoplasm;cytoskeleton;membrane;nucleus	catalytic activity;motor activity;protein binding;RNA binding;structural molecule activity	0
High	P25705	ATP synthase subunit alpha, mitochondrial OS=Homo sapiens OX=9606 GN=ATP5F1A PE=1 SV=1	0.871278	1.26582	1	1	1	553	59.714	9.13		7000000	ATP5A1	cell organization and biogenesis;metabolic process;regulation of biological process;transport	membrane;mitochondrion;organelle lumen	catalytic activity;nucleotide binding;protein binding;RNA binding;transporter activity	2.0874
High	O76021	Ribosomal L1 domain-containing protein 1 OS=Homo sapiens OX=9606 GN=RSL1D1 PE=1 SV=3	0.8671	1.42857	1	1	1	490	54.939	10.13		2500000	RSL1D1	cell differentiation;metabolic process;regulation of biological process	membrane;nucleus	protein binding;RNA binding	0
High	Q2M2I5	Keratin, type I cytoskeletal 24 OS=Homo sapiens OX=9606 GN=KRT24 PE=1 SV=1	0.862013	1.71429	1	1	1	525	55.053	4.96		2400000	KRT24	cell death;transport	cytosol;membrane	structural molecule activity;transporter activity	0
High	P01024	Complement C3 OS=Homo sapiens OX=9606 GN=C3 PE=1 SV=2	0.853872	0.420926	1	1	1	1663	187.03	6.4		22000000	C3	cell organization and biogenesis;defense response;metabolic process;regulation of biological process;response to stimulus;transport	extracellular;membrane;organelle lumen	catalytic activity;enzyme regulator activity;protein binding	0
High	Q9H2D6	TRIO and F-actin-binding protein OS=Homo sapiens OX=9606 GN=TRIOBP PE=1 SV=3	0.84588	0.38055	1	1	1	2365	261.217	8.48		3800000	TRIOBP	cell division;cell organization and biogenesis;metabolic process;regulation of biological process	cytoplasm;cytoskeleton;nucleus	protein binding;RNA binding	0
High	P62266	40S ribosomal protein S23 OS=Homo sapiens OX=9606 GN=RPS23 PE=1 SV=3	0.835647	5.59441	1	1	1	143	15.798	10.49		1500000	RPS23	cell organization and biogenesis;metabolic process;transport	cytosol;membrane;ribosome	protein binding;RNA binding;structural molecule activity	2.33684
High	Q9BUJ2	Heterogeneous nuclear ribonucleoprotein U-like protein 1 OS=Homo sapiens OX=9606 GN=HNRNPUL1 PE=1 SV=2	0.767004	0.817757	1	1	1	856	95.679	6.92		46000000	HNRNPUL1	metabolic process;regulation of biological process;response to stimulus	nucleus	protein binding;RNA binding	1.98611
High	P07947	Tyrosine-protein kinase Yes OS=Homo sapiens OX=9606 GN=YES1 PE=1 SV=3	0.765989	1.65746	1	1	1	543	60.763	6.74		9100000	YES1	cell differentiation;cellular component movement;defense response;metabolic process;regulation of biological process;response to stimulus;transport	cytoplasm;cytoskeleton;cytosol;Golgi;membrane	catalytic activity;nucleotide binding;protein binding	1.67983
High	P28799	Granulins OS=Homo sapiens OX=9606 GN=GRN PE=1 SV=2	0.765483	1.34907	1	1	1	593	63.5	6.83		2000000	GRN	regulation of biological process;response to stimulus;transport	endoplasmic reticulum;endosome;extracellular;organelle lumen;vacuole	protein binding;RNA binding	1.65602
High	Q96HS1	Serine/threonine-protein phosphatase PGAM5, mitochondrial OS=Homo sapiens OX=9606 GN=PGAM5 PE=1 SV=2	0.763211	3.11419	1	1	1	289	31.985	8.68		6300000	PGAM5	cell communication;cell death;metabolic process;regulation of biological process;response to stimulus	membrane;mitochondrion	catalytic activity;enzyme regulator activity;protein binding;signal transducer activity	1.7668
High	P02585	Troponin C, skeletal muscle OS=Homo sapiens OX=9606 GN=TNNC2 PE=1 SV=2	0.759451	4.375	1	1	1	160	18.11	4.2		32000000	TNNC2	cellular component movement;regulation of biological process	cytosol	metal ion binding;protein binding	0
High	Q96HU8	GTP-binding protein Di-Ras2 OS=Homo sapiens OX=9606 GN=DIRAS2 PE=1 SV=1	0.758454	5.52764	1	1	1	199	22.471	8.76		3000000	DIRAS2	regulation of biological process;response to stimulus	membrane	catalytic activity;nucleotide binding	0
High	Q14156	Protein EFR3 homolog A OS=Homo sapiens OX=9606 GN=EFR3A PE=1 SV=2	0.753994	0.974421	1	1	1	821	92.865	6.7		1600000	EFR3A	cell organization and biogenesis;metabolic process	cytoplasm;cytosol;membrane		1.64949
High	Q9UI30	Multifunctional methyltransferase subunit TRM112-like protein OS=Homo sapiens OX=9606 GN=TRMT112 PE=1 SV=1	0.753748	5.6	1	1	1	125	14.19	5.26		17000000	TRMT112	cell organization and biogenesis;metabolic process;regulation of biological process	cytoplasm;cytosol;nucleus	catalytic activity;protein binding	1.92752
High	P55795	Heterogeneous nuclear ribonucleoprotein H2 OS=Homo sapiens OX=9606 GN=HNRNPH2 PE=1 SV=1	0.729554	2.00445	1	1	1	449	49.232	6.3		5600000	HNRNPH2	metabolic process	cytosol;membrane;nucleus	protein binding;RNA binding	1.7236
High	P06753	Tropomyosin alpha-3 chain OS=Homo sapiens OX=9606 GN=TPM3 PE=1 SV=2	0.715569	2.45614	1	1	1	285	32.93	4.72		210000000	TPM3	cell organization and biogenesis;cellular component movement	cytoplasm;cytoskeleton;cytosol	protein binding;structural molecule activity	2.55512
