# Supplementary material for: Ring finger protein 12 activates AKT signalling to promote the progression of liver cancer by interacting with EGFR
Source: J Cell Mol Med. 2023 May 2;27(11):1523–38. doi: 10.1111/jcmm.17757 (PMC10243154; doi:10.1111/jcmm.17757)
Supplement: Supplementary file 8 — TableS4 [file JCMM-27-1523-s001.xlsx]

## Sheet: Proteins
Protein FDR Confidence	Accession	Description	Sum PEP Score	Coverage	# Peptides	# PSMs	# Unique Peptides	# AAs	MW [kDa]	calc. pI	Modifications	Area: F2: Sample	Gene ID	Biological Process	Cellular Component	Molecular Function	Score Sequest HT
High	P60709	Actin, cytoplasmic 1 OS=Homo sapiens OX=9606 GN=ACTB PE=1 SV=1	258.632	77.0667	30	133	12	375	41.71	5.48		25000000000	ACTB	cell organization and biogenesis;cellular component movement;metabolic process;regulation of biological process;response to stimulus	cytoplasm;cytoskeleton;cytosol;membrane;nucleus	DNA binding;nucleotide binding;protein binding;structural molecule activity	392.164
High	P35908	Keratin, type II cytoskeletal 2 epidermal OS=Homo sapiens OX=9606 GN=KRT2 PE=1 SV=2	170.355	69.7966	40	62	33	639	65.393	8		390000000	KRT2	cell death;cell organization and biogenesis;cell proliferation;cellular component movement;metabolic process	cytoskeleton;cytosol;membrane;nucleus	protein binding;structural molecule activity	193.242
High	Q9UM54	Unconventional myosin-VI OS=Homo sapiens OX=9606 GN=MYO6 PE=1 SV=4	166.196	40.34	45	56	45	1294	149.596	8.53		130000000	MYO6	cellular component movement;regulation of biological process;response to stimulus;transport	cytoplasm;cytosol;Golgi;membrane;nucleus	catalytic activity;motor activity;nucleotide binding;protein binding	163.557
High	P35579	Myosin-9 OS=Homo sapiens OX=9606 GN=MYH9 PE=1 SV=4	164.012	33.0102	50	58	36	1960	226.392	5.6		72000000	MYH9	cell differentiation;cell organization and biogenesis;cellular component movement;metabolic process;regulation of biological process;response to stimulus;transport	cytoplasm;cytoskeleton;cytosol;extracellular;membrane;nucleus	catalytic activity;motor activity;nucleotide binding;protein binding;RNA binding;transporter activity	156.255
High	P04264	Keratin, type II cytoskeletal 1 OS=Homo sapiens OX=9606 GN=KRT1 PE=1 SV=6	155.595	42.7019	31	53	28	644	65.999	8.12		940000000	KRT1	cell death;defense response;metabolic process;regulation of biological process;response to stimulus;transport	cytoskeleton;cytosol;extracellular;membrane;nucleus	catalytic activity;motor activity;protein binding;receptor activity;structural molecule activity	166.56
High	P13645	Keratin, type I cytoskeletal 10 OS=Homo sapiens OX=9606 GN=KRT10 PE=1 SV=6	143.119	51.5411	27	61	25	584	58.792	5.21		1100000000	KRT10	cell death;cell differentiation;metabolic process	cytoplasm;cytoskeleton;cytosol;membrane;nucleus	structural molecule activity	177.017
High	P35580	Myosin-10 OS=Homo sapiens OX=9606 GN=MYH10 PE=1 SV=3	131.133	25.9615	41	47	28	1976	228.858	5.54		56000000	MYH10	cell organization and biogenesis;cellular component movement;metabolic process;regulation of biological process;transport	cytoplasm;cytosol;nucleus	catalytic activity;motor activity;nucleotide binding;protein binding;transporter activity	130.546
High	O43795	Unconventional myosin-Ib OS=Homo sapiens OX=9606 GN=MYO1B PE=1 SV=3	120.86	32.6585	35	43	35	1136	131.902	9.38		190000000	MYO1B	cell organization and biogenesis;cellular component movement;transport	cytoplasm;endosome;membrane	catalytic activity;motor activity;nucleotide binding;protein binding	119.912
High	P35527	Keratin, type I cytoskeletal 9 OS=Homo sapiens OX=9606 GN=KRT9 PE=1 SV=3	117.963	51.8459	24	37	24	623	62.027	5.24		360000000	KRT9	cell death;cell organization and biogenesis	cytosol;membrane;nucleus	structural molecule activity	108.208
High	O94832	Unconventional myosin-Id OS=Homo sapiens OX=9606 GN=MYO1D PE=1 SV=2	105.696	41.1531	33	39	33	1006	116.129	9.39		150000000	MYO1D	regulation of biological process;transport	cytosol;endoplasmic reticulum;endosome;membrane	catalytic activity;motor activity;nucleotide binding;protein binding	99.2286
High	P00533	Epidermal growth factor receptor OS=Homo sapiens OX=9606 GN=EGFR PE=1 SV=2	99.4936	29.4215	26	34	26	1210	134.19	6.68		290000000	EGFR	cell organization and biogenesis;cell proliferation;cellular component movement;development;metabolic process;regulation of biological process;response to stimulus	cell surface;cytoplasm;endoplasmic reticulum;endosome;extracellular;Golgi;membrane;nucleus;organelle lumen	catalytic activity;DNA binding;enzyme regulator activity;nucleotide binding;protein binding;receptor activity;signal transducer activity	97.0673
High	O00159	Unconventional myosin-Ic OS=Homo sapiens OX=9606 GN=MYO1C PE=1 SV=4	99.1579	36.8768	34	37	34	1063	121.606	9.41		140000000	MYO1C	cell organization and biogenesis;regulation of biological process;response to stimulus;transport	cytoplasm;cytosol;membrane;nucleus	catalytic activity;motor activity;nucleotide binding;protein binding	95.4882
High	P68032	Actin, alpha cardiac muscle 1 OS=Homo sapiens OX=9606 GN=ACTC1 PE=1 SV=1	85.1424	45.8886	18	71	3	377	41.992	5.39		3600000000	ACTC1	cell death;cell organization and biogenesis;cellular component movement;regulation of biological process;response to stimulus	cytoplasm;cytoskeleton;cytosol;membrane	catalytic activity;nucleotide binding;protein binding	153.017
High	P38646	Stress-70 protein, mitochondrial OS=Homo sapiens OX=9606 GN=HSPA9 PE=1 SV=2	84.7977	41.9735	22	30	22	679	73.635	6.16		200000000	HSPA9	cell differentiation;cell organization and biogenesis;metabolic process;regulation of biological process;response to stimulus	cytoplasm;mitochondrion;nucleus;organelle lumen	nucleotide binding;protein binding;RNA binding	92.5045
High	P11142	Heat shock cognate 71 kDa protein OS=Homo sapiens OX=9606 GN=HSPA8 PE=1 SV=1	78.8548	36.3777	21	29	18	646	70.854	5.52		150000000	HSPA8	cell communication;cell organization and biogenesis;metabolic process;regulation of biological process;response to stimulus;transport	cytoplasm;cytosol;endosome;extracellular;membrane;nucleus;organelle lumen;spliceosomal complex	catalytic activity;nucleotide binding;protein binding;RNA binding	85.2767
High	P07437	Tubulin beta chain OS=Homo sapiens OX=9606 GN=TUBB PE=1 SV=2	76.1606	49.3243	16	26	5	444	49.639	4.89		73000000	TUBB	cell division;cell organization and biogenesis;cellular component movement;defense response;regulation of biological process;response to stimulus;transport	cytoplasm;cytoskeleton;extracellular;membrane;nucleus;organelle lumen	catalytic activity;nucleotide binding;protein binding;structural molecule activity	68.7824
High	P08670	Vimentin OS=Homo sapiens OX=9606 GN=VIM PE=1 SV=4	72.9372	44.6352	20	26	20	466	53.619	5.12		100000000	VIM	cell differentiation;cell organization and biogenesis;cellular component movement;metabolic process;regulation of biological process;response to stimulus	cytoplasm;cytoskeleton;cytosol;membrane	protein binding;RNA binding;structural molecule activity	79.4455
High	Q92734	Protein TFG OS=Homo sapiens OX=9606 GN=TFG PE=1 SV=2	68.4849	35.75	10	24	10	400	43.421	5.1	Acetyl [N-Term]	400000000	TFG	cell organization and biogenesis;regulation of biological process;response to stimulus;transport	cytoplasm;cytosol;endoplasmic reticulum;membrane	protein binding;signal transducer activity	73.2443
High	P62805	Histone H4 OS=Homo sapiens OX=9606 GN=HIST1H4A PE=1 SV=2	68.4307	54.3689	10	36	10	103	11.36	11.36		4500000000	HIST1H4A; HIST1H4F; HIST1H4D; HIST1H4J; HIST2H4A; HIST2H4B; HIST1H4H; HIST1H4C; HIST4H4; HIST1H4E; HIST1H4I; HIST1H4B; HIST1H4K; HIST1H4L	cell organization and biogenesis;metabolic process;regulation of biological process;response to stimulus	chromosome;extracellular;membrane;nucleus	DNA binding;protein binding;RNA binding	111.765
High	P52907	F-actin-capping protein subunit alpha-1 OS=Homo sapiens OX=9606 GN=CAPZA1 PE=1 SV=3	61.5515	62.5874	12	19	10	286	32.902	5.69		320000000	CAPZA1	cell organization and biogenesis;cellular component movement;coagulation;defense response;regulation of biological process;response to stimulus;transport	cytoplasm;cytoskeleton;cytosol;extracellular	protein binding	58.8693
High	P68371	Tubulin beta-4B chain OS=Homo sapiens OX=9606 GN=TUBB4B PE=1 SV=1	59.7487	41.7978	13	21	2	445	49.799	4.89		23000000	TUBB4B	cell organization and biogenesis;cellular component movement;defense response;regulation of biological process;response to stimulus;transport	cytoplasm;cytoskeleton;cytosol;extracellular;nucleus;organelle lumen	catalytic activity;nucleotide binding;protein binding;RNA binding;structural molecule activity	54.4106
High	Q9BUJ2	Heterogeneous nuclear ribonucleoprotein U-like protein 1 OS=Homo sapiens OX=9606 GN=HNRNPUL1 PE=1 SV=2	59.4834	21.3785	15	19	15	856	95.679	6.92		120000000	HNRNPUL1	metabolic process;regulation of biological process;response to stimulus	nucleus	protein binding;RNA binding	62.8734
High	Q9NVW2	E3 ubiquitin-protein ligase RLIM OS=Homo sapiens OX=9606 GN=RLIM PE=1 SV=3	54.1408	27.7244	14	20	14	624	68.508	7.56	Acetyl [N-Term]	230000000	RLIM	metabolic process;regulation of biological process	cytosol;nucleus	catalytic activity;metal ion binding;protein binding	55.635
High	Q562R1	Beta-actin-like protein 2 OS=Homo sapiens OX=9606 GN=ACTBL2 PE=1 SV=2	53.9337	27.9255	12	38	2	376	41.976	5.59		870000000	ACTBL2		cytoplasm;cytoskeleton	nucleotide binding;protein binding	80.5102
High	P47756	F-actin-capping protein subunit beta OS=Homo sapiens OX=9606 GN=CAPZB PE=1 SV=4	49.0565	48.7365	14	20	14	277	31.331	5.59		240000000	CAPZB	cell organization and biogenesis;cellular component movement;coagulation;regulation of biological process;transport	cytoplasm;cytoskeleton;cytosol	protein binding	57.676
High	P0DMV9	Heat shock 70 kDa protein 1B OS=Homo sapiens OX=9606 GN=HSPA1B PE=1 SV=1	49.0128	28.5491	16	21	13	641	70.009	5.66		57000000	HSPA1B; HSPA1A	cell organization and biogenesis;metabolic process;regulation of biological process;response to stimulus;transport	cytoplasm;cytoskeleton;cytosol;endoplasmic reticulum;extracellular;mitochondrion;nucleus	catalytic activity;nucleotide binding;protein binding;receptor activity;RNA binding	59.1016
High	P13647	Keratin, type II cytoskeletal 5 OS=Homo sapiens OX=9606 GN=KRT5 PE=1 SV=3	45.3341	27.1186	17	21	10	590	62.34	7.74		64000000	KRT5	cell death;cell organization and biogenesis;metabolic process	cytoplasm;cytosol;membrane;mitochondrion;nucleus	catalytic activity;motor activity;protein binding;structural molecule activity	53.9695
High	Q16643	Drebrin OS=Homo sapiens OX=9606 GN=DBN1 PE=1 SV=4	45.2757	20.0308	12	14	12	649	71.385	4.45		66000000	DBN1	cell communication;cell differentiation;cell organization and biogenesis;cell proliferation;development;regulation of biological process	cytoplasm;cytoskeleton;membrane	protein binding	49.8307
High	P68104	Elongation factor 1-alpha 1 OS=Homo sapiens OX=9606 GN=EEF1A1 PE=1 SV=1	44.5	24.026	9	14	9	462	50.109	9.01		150000000	EEF1A1	metabolic process;regulation of biological process;response to stimulus;transport	cytoplasm;cytoskeleton;cytosol;extracellular;membrane;nucleus;organelle lumen	catalytic activity;nucleotide binding;protein binding;RNA binding	42.4277
High	O14950	Myosin regulatory light chain 12B OS=Homo sapiens OX=9606 GN=MYL12B PE=1 SV=2	43.6185	62.2093	9	14	9	172	19.767	4.84		160000000	MYL12B; MYL12A	regulation of biological process;response to stimulus	cytosol	metal ion binding;protein binding	43.8315
High	P06899	Histone H2B type 1-J OS=Homo sapiens OX=9606 GN=HIST1H2BJ PE=1 SV=3	42.5671	38.0952	6	26	2	126	13.896	10.32		420000000	HIST1H2BJ	cell organization and biogenesis;defense response;metabolic process;regulation of biological process;response to stimulus	chromosome;cytosol;membrane;nucleus	DNA binding;protein binding	65.7691
High	O60814	Histone H2B type 1-K OS=Homo sapiens OX=9606 GN=HIST1H2BK PE=1 SV=3	40.3634	38.0952	6	27	2	126	13.882	10.32		670000000	HIST1H2BK	cell organization and biogenesis;defense response;metabolic process;response to stimulus	chromosome;cytosol;nucleus	DNA binding;protein binding	65.9144
High	P02538	Keratin, type II cytoskeletal 6A OS=Homo sapiens OX=9606 GN=KRT6A PE=1 SV=3	34.2425	19.3262	12	16	4	564	60.008	8		16000000	KRT6A	cell death;cell differentiation;cell organization and biogenesis;defense response;metabolic process;regulation of biological process;response to stimulus	cytosol;membrane;nucleus	protein binding;structural molecule activity	34.5751
High	P02533	Keratin, type I cytoskeletal 14 OS=Homo sapiens OX=9606 GN=KRT14 PE=1 SV=4	33.2568	30.5085	12	15	6	472	51.529	5.16		41000000	KRT14	cell death;cell differentiation;cell organization and biogenesis;response to stimulus	cytoplasm;cytosol;nucleus	protein binding;structural molecule activity	38.6244
High	Q12965	Unconventional myosin-Ie OS=Homo sapiens OX=9606 GN=MYO1E PE=1 SV=2	32.7787	15.9747	14	17	14	1108	126.982	8.92		55000000	MYO1E	cell differentiation;cell organization and biogenesis;cellular component movement;metabolic process;regulation of biological process;response to stimulus;transport	cytoplasm;cytoskeleton	catalytic activity;motor activity;nucleotide binding;protein binding	32.8894
High	P0CG38	POTE ankyrin domain family member I OS=Homo sapiens OX=9606 GN=POTEI PE=3 SV=1	32.1946	6.4186	6	21	1	1075	121.205	6.21		14000000	POTEI			protein binding	48.3941
High	Q71U36	Tubulin alpha-1A chain OS=Homo sapiens OX=9606 GN=TUBA1A PE=1 SV=1	32.0438	27.9379	9	12	1	451	50.104	5.06		14000000	TUBA1A	cell division;cell organization and biogenesis;regulation of biological process;transport	cytoplasm;cytoskeleton;cytosol;endosome;membrane;nucleus	catalytic activity;nucleotide binding;protein binding;structural molecule activity	32.4838
High	P68363	Tubulin alpha-1B chain OS=Homo sapiens OX=9606 GN=TUBA1B PE=1 SV=1	31.245	27.9379	9	12	1	451	50.12	5.06		33000000	TUBA1B	cell division;cell organization and biogenesis;response to stimulus;transport	cytoplasm;cytoskeleton;membrane	catalytic activity;nucleotide binding;protein binding;RNA binding;structural molecule activity	32.2573
High	Q9NYL9	Tropomodulin-3 OS=Homo sapiens OX=9606 GN=TMOD3 PE=1 SV=1	30.5914	28.4091	8	10	7	352	39.57	5.19		94000000	TMOD3	cell organization and biogenesis;regulation of biological process	cytoplasm;cytoskeleton	protein binding	27.8057
High	P02768	Serum albumin OS=Homo sapiens OX=9606 GN=ALB PE=1 SV=2	29.4361	17.734	11	16	11	609	69.321	6.28		2100000000	ALB	cell communication;cell organization and biogenesis;metabolic process;regulation of biological process;response to stimulus;transport	cytoplasm;endoplasmic reticulum;extracellular;Golgi;nucleus;organelle lumen	antioxidant activity;catalytic activity;DNA binding;metal ion binding;protein binding	34.0302
High	Q9UHB6	LIM domain and actin-binding protein 1 OS=Homo sapiens OX=9606 GN=LIMA1 PE=1 SV=1	29.2795	19.1041	10	11	10	759	85.173	6.84		32000000	LIMA1	cell organization and biogenesis;regulation of biological process	cytoplasm;cytoskeleton	metal ion binding;protein binding	32.814
High	P47755	F-actin-capping protein subunit alpha-2 OS=Homo sapiens OX=9606 GN=CAPZA2 PE=1 SV=3	24.5081	28.3217	5	8	3	286	32.929	5.85		54000000	CAPZA2	cell organization and biogenesis;cellular component movement;coagulation;defense response;regulation of biological process;response to stimulus;transport	cytoskeleton;cytosol;extracellular;membrane	protein binding	26.0381
High	P37840	Alpha-synuclein OS=Homo sapiens OX=9606 GN=SNCA PE=1 SV=1	24.1297	38.5714	5	5	5	140	14.451	4.7		28000000	SNCA	cell communication;cell death;cell organization and biogenesis;cellular component movement;metabolic process;regulation of biological process;response to stimulus;transport	cytoplasm;cytoskeleton;cytosol;endoplasmic reticulum;extracellular;Golgi;membrane;mitochondrion;nucleus;ribosome;vacuole	catalytic activity;DNA binding;enzyme regulator activity;metal ion binding;protein binding;transporter activity	19.2787
High	P08779	Keratin, type I cytoskeletal 16 OS=Homo sapiens OX=9606 GN=KRT16 PE=1 SV=4	21.7147	12.0507	6	10	1	473	51.236	5.05		15000000	KRT16	cell death;cell differentiation;cell organization and biogenesis;cell proliferation;cellular component movement;defense response;regulation of biological process;response to stimulus	cytoskeleton;cytosol;nucleus	protein binding;structural molecule activity	26.8466
High	P06753	Tropomyosin alpha-3 chain OS=Homo sapiens OX=9606 GN=TPM3 PE=1 SV=2	21.2503	19.6491	5	7	1	285	32.93	4.72		15000000	TPM3	cell organization and biogenesis;cellular component movement	cytoplasm;cytoskeleton;cytosol	protein binding;structural molecule activity	22.3933
High	Q96II8	Leucine-rich repeat and calponin homology domain-containing protein 3 OS=Homo sapiens OX=9606 GN=LRCH3 PE=1 SV=2	21.2437	10.4247	7	9	7	777	86.03	6.71		24000000	LRCH3	regulation of biological process;response to stimulus	cytosol;extracellular;membrane	protein binding	20.0559
High	P23396	40S ribosomal protein S3 OS=Homo sapiens OX=9606 GN=RPS3 PE=1 SV=2	21.0938	49.3827	10	11	10	243	26.671	9.66		95000000	RPS3	cell death;cell division;cell organization and biogenesis;metabolic process;regulation of biological process;response to stimulus;transport	cytoplasm;cytoskeleton;cytosol;endoplasmic reticulum;membrane;mitochondrion;nucleus;organelle lumen;ribosome	catalytic activity;DNA binding;protein binding;RNA binding;structural molecule activity	24.8424
High	Q7Z406	Myosin-14 OS=Homo sapiens OX=9606 GN=MYH14 PE=1 SV=2	20.8164	4.91228	9	9	5	1995	227.732	5.6		11000000	MYH14	cell organization and biogenesis;cellular component movement;regulation of biological process;response to stimulus	cytoplasm;cytosol;membrane	catalytic activity;motor activity;nucleotide binding;protein binding	22.5596
High	Q4VCS5	Angiomotin OS=Homo sapiens OX=9606 GN=AMOT PE=1 SV=1	20.8111	11.9004	8	8	8	1084	118.013	7.64		39000000	AMOT	cell differentiation;cell organization and biogenesis;cellular component movement;regulation of biological process;response to stimulus	cell surface;cytoplasm;cytosol	protein binding;receptor activity	23.8261
High	P60660	Myosin light polypeptide 6 OS=Homo sapiens OX=9606 GN=MYL6 PE=1 SV=2	20.4918	50.9934	6	8	6	151	16.919	4.65		150000000	MYL6	cellular component movement	cytosol;membrane	catalytic activity;metal ion binding;motor activity;protein binding;structural molecule activity	21.1614
High	P67936	Tropomyosin alpha-4 chain OS=Homo sapiens OX=9606 GN=TPM4 PE=1 SV=3	20.3789	28.2258	6	7	2	248	28.504	4.69		4300000	TPM4	cell differentiation;cell organization and biogenesis;cellular component movement	cytoplasm;cytoskeleton;cytosol;membrane	metal ion binding;protein binding;structural molecule activity	20.0521
High	Q9P0K7	Ankycorbin OS=Homo sapiens OX=9606 GN=RAI14 PE=1 SV=2	19.1104	8.97959	7	7	7	980	109.973	6.21		17000000	RAI14	cell differentiation;metabolic process	cytoplasm;cytoskeleton;cytosol;mitochondrion;nucleus	protein binding	19.1543
High	P0C0S8	Histone H2A type 1 OS=Homo sapiens OX=9606 GN=HIST1H2AG PE=1 SV=2	18.2716	35.3846	4	8	1	130	14.083	10.9		400000000	HIST1H2AG; HIST1H2AM; HIST1H2AI; HIST1H2AK; HIST1H2AL	regulation of biological process	chromosome;nucleus	DNA binding;protein binding	23.4699
High	P07910	Heterogeneous nuclear ribonucleoproteins C1/C2 OS=Homo sapiens OX=9606 GN=HNRNPC PE=1 SV=4	17.1712	19.281	6	7	6	306	33.65	5.08		55000000	HNRNPC	cell differentiation;cell organization and biogenesis;metabolic process;regulation of biological process	cytoskeleton;cytosol;extracellular;membrane;nucleus;spliceosomal complex	DNA binding;protein binding;RNA binding	19.046
High	P61160	Actin-related protein 2 OS=Homo sapiens OX=9606 GN=ACTR2 PE=1 SV=1	16.7577	18.0203	5	5	5	394	44.732	6.74		44000000	ACTR2	cell division;cell organization and biogenesis;cellular component movement;regulation of biological process;response to stimulus;transport	cytoplasm;cytoskeleton;cytosol;extracellular;membrane;organelle lumen	nucleotide binding;protein binding;structural molecule activity	16.0824
High	P62979	Ubiquitin-40S ribosomal protein S27a OS=Homo sapiens OX=9606 GN=RPS27A PE=1 SV=2	16.132	30.1282	4	9	4	156	17.953	9.64		270000000	RPS27A	cell communication;cell organization and biogenesis;cellular homeostasis;defense response;metabolic process;regulation of biological process;response to stimulus;transport	cytoplasm;cytosol;membrane;nucleus;ribosome	metal ion binding;protein binding;RNA binding;structural molecule activity	22.7476
High	Q7Z794	Keratin, type II cytoskeletal 1b OS=Homo sapiens OX=9606 GN=KRT77 PE=2 SV=3	15.6938	8.3045	6	10	2	578	61.864	5.99		460000000	KRT77	cell death;cell organization and biogenesis	cytoskeleton;cytosol	structural molecule activity	24.9143
High	O00571	ATP-dependent RNA helicase DDX3X OS=Homo sapiens OX=9606 GN=DDX3X PE=1 SV=3	14.1383	9.06344	5	5	4	662	73.198	7.18		27000000	DDX3X	cell death;cell organization and biogenesis;defense response;metabolic process;regulation of biological process;response to stimulus;transport	cytoplasm;cytosol;extracellular;membrane;mitochondrion;nucleus;organelle lumen	catalytic activity;DNA binding;enzyme regulator activity;nucleotide binding;protein binding;RNA binding	14.3022
High	P04908	Histone H2A type 1-B/E OS=Homo sapiens OX=9606 GN=HIST1H2AB PE=1 SV=2	13.9765	35.3846	4	6	1	130	14.127	11.05		32000000	HIST1H2AB; HIST1H2AE	regulation of biological process	chromosome;nucleus	DNA binding;protein binding	17.6127
High	Q96C19	EF-hand domain-containing protein D2 OS=Homo sapiens OX=9606 GN=EFHD2 PE=1 SV=1	13.7026	20	5	6	4	240	26.68	5.2		39000000	EFHD2		membrane	metal ion binding;protein binding	17.5184
High	P31943	Heterogeneous nuclear ribonucleoprotein H OS=Homo sapiens OX=9606 GN=HNRNPH1 PE=1 SV=4	13.5522	15.5902	5	5	5	449	49.198	6.3	Acetyl [N-Term]	41000000	HNRNPH1	metabolic process;regulation of biological process;response to stimulus	cytosol;membrane;nucleus;spliceosomal complex	protein binding;RNA binding	14.2685
High	P36873	Serine/threonine-protein phosphatase PP1-gamma catalytic subunit OS=Homo sapiens OX=9606 GN=PPP1CC PE=1 SV=1	13.5283	16.4087	5	6	5	323	36.96	6.54		31000000	PPP1CC	cell differentiation;cell division;cell organization and biogenesis;metabolic process;regulation of biological process;response to stimulus	chromosome;cytoplasm;cytosol;membrane;mitochondrion;nucleus	catalytic activity;metal ion binding;protein binding;RNA binding	13.5451
High	O15144	Actin-related protein 2/3 complex subunit 2 OS=Homo sapiens OX=9606 GN=ARPC2 PE=1 SV=1	13.5145	22.6667	8	8	8	300	34.311	7.36		50000000	ARPC2	cell organization and biogenesis;cellular component movement;regulation of biological process;response to stimulus	cytoplasm;cytoskeleton;cytosol;endosome;membrane	protein binding;structural molecule activity	16.2326
High	Q04695	Keratin, type I cytoskeletal 17 OS=Homo sapiens OX=9606 GN=KRT17 PE=1 SV=2	13.2731	10.6481	6	8	1	432	48.076	5.02		4800000	KRT17	cell death;cell organization and biogenesis;regulation of biological process;response to stimulus	cytoplasm;cytoskeleton;cytosol	protein binding;receptor activity;signal transducer activity;structural molecule activity	20.0158
High	P08238	Heat shock protein HSP 90-beta OS=Homo sapiens OX=9606 GN=HSP90AB1 PE=1 SV=4	13.0922	8.70166	5	5	5	724	83.212	5.03		21000000	HSP90AB1	cell organization and biogenesis;metabolic process;regulation of biological process;response to stimulus;transport	cell surface;cytoplasm;cytosol;extracellular;membrane;mitochondrion;nucleus;organelle lumen	enzyme regulator activity;nucleotide binding;protein binding;RNA binding	10.8866
High	P35637	RNA-binding protein FUS OS=Homo sapiens OX=9606 GN=FUS PE=1 SV=1	12.7092	7.60456	3	4	3	526	53.394	9.36		26000000	FUS	metabolic process;regulation of biological process;response to stimulus	cytoplasm;nucleus	DNA binding;metal ion binding;protein binding;RNA binding	9.60208
High	P63173	60S ribosomal protein L38 OS=Homo sapiens OX=9606 GN=RPL38 PE=1 SV=2	12.5253	18.5714	2	3	2	70	8.213	10.1		38000000	RPL38	cell organization and biogenesis;metabolic process;regulation of biological process;transport	cytosol;ribosome	RNA binding;structural molecule activity	6.75117
High	P18124	60S ribosomal protein L7 OS=Homo sapiens OX=9606 GN=RPL7 PE=1 SV=1	12.4347	20.9677	4	5	4	248	29.207	10.65		22000000	RPL7	cell organization and biogenesis;metabolic process;transport	cytoplasm;cytosol;membrane;nucleus;ribosome	DNA binding;protein binding;RNA binding;structural molecule activity	12.5144
High	O75367	Core histone macro-H2A.1 OS=Homo sapiens OX=9606 GN=H2AFY PE=1 SV=4	12.3043	21.7742	5	5	4	372	39.592	9.79		35000000	H2AFY	cell organization and biogenesis;regulation of biological process	chromosome;nucleus	DNA binding;enzyme regulator activity;protein binding	16.2355
High	P0DP25	Calmodulin-3 OS=Homo sapiens OX=9606 GN=CALM3 PE=1 SV=1	12.2816	20.8054	2	3	2	149	16.827	4.22		23000000	CALM3; CALM2; CALM1	metabolic process;regulation of biological process;response to stimulus;transport	cytoplasm;cytoskeleton;cytosol;extracellular;membrane	catalytic activity;enzyme regulator activity;metal ion binding;protein binding;transporter activity	5.57774
High	P08754	Guanine nucleotide-binding protein G(k) subunit alpha OS=Homo sapiens OX=9606 GN=GNAI3 PE=1 SV=3	11.9551	16.6667	5	5	2	354	40.506	5.69		11000000	GNAI3	cell division;cell organization and biogenesis;metabolic process;regulation of biological process;response to stimulus;transport	cytoplasm;cytoskeleton;Golgi;membrane;nucleus	catalytic activity;metal ion binding;nucleotide binding;protein binding;signal transducer activity	10.8541
High	P69905	Hemoglobin subunit alpha OS=Homo sapiens OX=9606 GN=HBA1 PE=1 SV=2	11.9002	21.831	2	4	2	142	15.248	8.68		95000000	HBA2; HBA1	cell organization and biogenesis;metabolic process;regulation of biological process;response to stimulus;transport	cytosol;extracellular;membrane;organelle lumen	antioxidant activity;catalytic activity;metal ion binding;protein binding;transporter activity	12.8763
High	P14923	Junction plakoglobin OS=Homo sapiens OX=9606 GN=JUP PE=1 SV=3	11.7106	9.26174	5	5	5	745	81.693	6.14		9000000	JUP	cell death;cell organization and biogenesis;cellular component movement;regulation of biological process;response to stimulus;transport	cytoplasm;cytoskeleton;cytosol;extracellular;membrane;nucleus;organelle lumen	protein binding;signal transducer activity;structural molecule activity	9.62267
High	P15880	40S ribosomal protein S2 OS=Homo sapiens OX=9606 GN=RPS2 PE=1 SV=2	11.7101	15.0171	4	5	4	293	31.305	10.24		32000000	RPS2	cell organization and biogenesis;metabolic process;regulation of biological process;transport	cytosol;membrane;nucleus;ribosome	protein binding;RNA binding;structural molecule activity	7.78173
High	Q00839	Heterogeneous nuclear ribonucleoprotein U OS=Homo sapiens OX=9606 GN=HNRNPU PE=1 SV=6	11.6902	7.27273	4	4	4	825	90.528	6		27000000	HNRNPU	cell differentiation;metabolic process;regulation of biological process;response to stimulus	cell surface;chromosome;cytoplasm;membrane;nucleus;spliceosomal complex	DNA binding;nucleotide binding;protein binding;RNA binding	10.5846
High	Q96SB3	Neurabin-2 OS=Homo sapiens OX=9606 GN=PPP1R9B PE=1 SV=2	11.2199	5.15337	3	4	3	815	89.138	4.97		19000000	PPP1R9B	cell differentiation;cell organization and biogenesis;cellular component movement;development;metabolic process;regulation of biological process;response to stimulus	cytoplasm;cytoskeleton;membrane;nucleus	enzyme regulator activity;protein binding;structural molecule activity	11.0882
High	P20742	Pregnancy zone protein OS=Homo sapiens OX=9606 GN=PZP PE=1 SV=4	10.9963	2.2942	3	5	1	1482	163.76	6.38		6400000	PZP	regulation of biological process	extracellular	enzyme regulator activity	9.59562
High	P01023	Alpha-2-macroglobulin OS=Homo sapiens OX=9606 GN=A2M PE=1 SV=3	10.9371	2.23881	3	6	1	1474	163.188	6.46		58000000	A2M	cell differentiation;cell organization and biogenesis;metabolic process;regulation of biological process;response to stimulus;transport	cytosol;extracellular;organelle lumen	enzyme regulator activity;protein binding	10.8375
High	P12236	ADP/ATP translocase 3 OS=Homo sapiens OX=9606 GN=SLC25A6 PE=1 SV=4	10.7461	17.4497	5	5	1	298	32.845	9.74		27000000	SLC25A6	cell death;cell organization and biogenesis;regulation of biological process;response to stimulus;transport	membrane;mitochondrion;nucleus	protein binding;transporter activity	11.972
High	P0C0S5	Histone H2A.Z OS=Homo sapiens OX=9606 GN=H2AFZ PE=1 SV=2	10.3002	25.7812	3	5	2	128	13.545	10.58		46000000	H2AFZ	regulation of biological process;response to stimulus	chromosome;nucleus	DNA binding;protein binding	13.4629
High	P11021	Endoplasmic reticulum chaperone BiP OS=Homo sapiens OX=9606 GN=HSPA5 PE=1 SV=2	10.2526	9.17431	4	4	3	654	72.288	5.16		20000000	HSPA5	cell communication;cell death;cell differentiation;cell organization and biogenesis;metabolic process;regulation of biological process;response to stimulus;transport	cell surface;cytoplasm;endoplasmic reticulum;membrane;mitochondrion;nucleus;organelle lumen	catalytic activity;metal ion binding;nucleotide binding;protein binding	12.3806
High	P61158	Actin-related protein 3 OS=Homo sapiens OX=9606 GN=ACTR3 PE=1 SV=3	10.0021	18.8995	5	6	5	418	47.341	5.88		30000000	ACTR3	cell division;cell organization and biogenesis;cellular component movement;regulation of biological process;response to stimulus	cytoplasm;cytoskeleton;cytosol;membrane	nucleotide binding;protein binding;structural molecule activity	10.4244
High	P05141	ADP/ATP translocase 2 OS=Homo sapiens OX=9606 GN=SLC25A5 PE=1 SV=7	9.72577	16.443	5	5	1	298	32.831	9.69		6900000	SLC25A5	regulation of biological process;transport	membrane;mitochondrion;nucleus	protein binding;RNA binding;transporter activity	11.7135
High	P04899	Guanine nucleotide-binding protein G(i) subunit alpha-2 OS=Homo sapiens OX=9606 GN=GNAI2 PE=1 SV=3	9.44367	14.6479	4	4	1	355	40.425	5.54		4600000	GNAI2	cell division;cell proliferation;metabolic process;regulation of biological process;response to stimulus	cytoplasm;cytoskeleton;cytosol;membrane;nucleus	catalytic activity;metal ion binding;nucleotide binding;protein binding;signal transducer activity	7.55625
High	Q13045	Protein flightless-1 homolog OS=Homo sapiens OX=9606 GN=FLII PE=1 SV=2	9.43264	5.43735	5	6	5	1269	144.659	6.05	Acetyl [N-Term]	20000000	FLII	cell organization and biogenesis;development;metabolic process;regulation of biological process	cytoplasm;cytoskeleton;cytosol;nucleus	protein binding	11.7
High	P42677	40S ribosomal protein S27 OS=Homo sapiens OX=9606 GN=RPS27 PE=1 SV=3	9.16856	30.9524	3	4	3	84	9.455	9.45		38000000	RPS27	cell organization and biogenesis;cell proliferation;metabolic process;transport	cytosol;nucleus;ribosome	DNA binding;metal ion binding;protein binding;RNA binding;structural molecule activity	10.621
High	P62873	Guanine nucleotide-binding protein G(I)/G(S)/G(T) subunit beta-1 OS=Homo sapiens OX=9606 GN=GNB1 PE=1 SV=3	9.09402	14.7059	5	5	5	340	37.353	6		35000000	GNB1	cell death;cell organization and biogenesis;cell proliferation;cellular homeostasis;metabolic process;regulation of biological process;response to stimulus	cytosol;membrane	catalytic activity;protein binding;signal transducer activity	11.8573
High	O43143	Pre-mRNA-splicing factor ATP-dependent RNA helicase DHX15 OS=Homo sapiens OX=9606 GN=DHX15 PE=1 SV=2	8.94345	4.15094	3	4	3	795	90.875	7.46		7300000	DHX15	metabolic process;response to stimulus	cytoplasm;nucleus;spliceosomal complex	catalytic activity;nucleotide binding;protein binding;RNA binding	6.97993
High	P62241	40S ribosomal protein S8 OS=Homo sapiens OX=9606 GN=RPS8 PE=1 SV=2	8.91207	21.6346	4	4	4	208	24.19	10.32		32000000	RPS8	cell organization and biogenesis;metabolic process;transport	cytoplasm;cytosol;endoplasmic reticulum;membrane;nucleus;ribosome	protein binding;RNA binding;structural molecule activity	8.18752
High	P01024	Complement C3 OS=Homo sapiens OX=9606 GN=C3 PE=1 SV=2	8.79739	2.22489	4	4	4	1663	187.03	6.4		69000000	C3	cell organization and biogenesis;defense response;metabolic process;regulation of biological process;response to stimulus;transport	extracellular;membrane;organelle lumen	catalytic activity;enzyme regulator activity;protein binding	8.83019
High	P62701	40S ribosomal protein S4, X isoform OS=Homo sapiens OX=9606 GN=RPS4X PE=1 SV=2	8.61455	16.73	4	4	4	263	29.579	10.15		17000000	RPS4X	cell organization and biogenesis;development;metabolic process;regulation of biological process;transport	cytoplasm;cytosol;membrane;ribosome	protein binding;RNA binding;structural molecule activity	9.35781
High	P01861	Immunoglobulin heavy constant gamma 4 OS=Homo sapiens OX=9606 GN=IGHG4 PE=1 SV=1	8.50541	12.5382	3	5	3	327	35.918	7.36		630000000	IGHG4	cell organization and biogenesis;defense response;metabolic process;regulation of biological process;response to stimulus	extracellular;membrane	catalytic activity;protein binding	2.0408
High	Q14126	Desmoglein-2 OS=Homo sapiens OX=9606 GN=DSG2 PE=1 SV=2	8.40227	4.47227	3	3	3	1118	122.218	5.24		14000000	DSG2	cell death;cell organization and biogenesis;regulation of biological process;response to stimulus	cell surface;cytoskeleton;membrane	metal ion binding;protein binding	7.7293
High	P62249	40S ribosomal protein S16 OS=Homo sapiens OX=9606 GN=RPS16 PE=1 SV=2	8.35549	28.0822	4	5	4	146	16.435	10.21		110000000	RPS16	cell organization and biogenesis;metabolic process;transport	cytosol;membrane;ribosome	protein binding;RNA binding;structural molecule activity	11.3178
High	P22087	rRNA 2'-O-methyltransferase fibrillarin OS=Homo sapiens OX=9606 GN=FBL PE=1 SV=2	8.09056	12.1495	3	3	3	321	33.763	10.18		16000000	FBL	cell differentiation;cell organization and biogenesis;metabolic process	chromosome;membrane;nucleus	catalytic activity;protein binding;RNA binding	9.64056
High	P63010	AP-2 complex subunit beta OS=Homo sapiens OX=9606 GN=AP2B1 PE=1 SV=1	8.07292	5.8698	4	4	4	937	104.486	5.38		8400000	AP2B1	cell organization and biogenesis;cellular component movement;metabolic process;regulation of biological process;response to stimulus;transport	cytosol;membrane	protein binding;transporter activity	8.88038
High	Q14240	Eukaryotic initiation factor 4A-II OS=Homo sapiens OX=9606 GN=EIF4A2 PE=1 SV=2	7.80094	11.5479	4	4	3	407	46.373	5.48		11000000	EIF4A2	metabolic process;regulation of biological process	cytosol	catalytic activity;DNA binding;nucleotide binding;protein binding;RNA binding	6.90347
High	Q08380	Galectin-3-binding protein OS=Homo sapiens OX=9606 GN=LGALS3BP PE=1 SV=1	7.75419	4.78632	2	2	2	585	65.289	5.27		8100000	LGALS3BP	defense response;regulation of biological process;response to stimulus;transport	extracellular;membrane;organelle lumen	protein binding;receptor activity	4.99509
High	P38919	Eukaryotic initiation factor 4A-III OS=Homo sapiens OX=9606 GN=EIF4A3 PE=1 SV=4	7.49934	9.73236	3	3	2	411	46.841	6.73		11000000	EIF4A3	metabolic process;regulation of biological process;response to stimulus;transport	cytoplasm;cytosol;membrane;nucleus;spliceosomal complex	catalytic activity;nucleotide binding;protein binding;RNA binding	7.94915
High	P16402	Histone H1.3 OS=Homo sapiens OX=9606 GN=HIST1H1D PE=1 SV=2	7.12251	14.9321	4	4	4	221	22.336	11.02		130000000	HIST1H1D	cell organization and biogenesis;metabolic process;regulation of biological process	chromosome;nucleus	DNA binding;RNA binding	9.33366
High	Q86YZ3	Hornerin OS=Homo sapiens OX=9606 GN=HRNR PE=1 SV=2	7.0154	1.68421	1	2	1	2850	282.228	10.04		30000000	HRNR	cell organization and biogenesis;development;transport	cytoplasm;cytoskeleton;extracellular;nucleus;organelle lumen	metal ion binding	7.13393
High	P68431	Histone H3.1 OS=Homo sapiens OX=9606 GN=HIST1H3A PE=1 SV=2	6.98085	14.7059	2	4	2	136	15.394	11.12		2400000000	HIST1H3F; HIST1H3C; HIST1H3D; HIST1H3G; HIST1H3H; HIST1H3B; HIST1H3A; HIST1H3E; HIST1H3I; HIST1H3J	cell organization and biogenesis;coagulation;metabolic process;regulation of biological process;response to stimulus	chromosome;extracellular;membrane;nucleus	catalytic activity;DNA binding;protein binding	11.2431
High	P13639	Elongation factor 2 OS=Homo sapiens OX=9606 GN=EEF2 PE=1 SV=4	6.92927	5.12821	4	4	4	858	95.277	6.83		12000000	EEF2	cell differentiation;cell proliferation;metabolic process;regulation of biological process;response to stimulus;transport	cytoplasm;cytosol;extracellular;membrane;nucleus;organelle lumen;ribosome	catalytic activity;nucleotide binding;protein binding;RNA binding	6.59003
High	P36578	60S ribosomal protein L4 OS=Homo sapiens OX=9606 GN=RPL4 PE=1 SV=5	6.61499	10.0703	3	3	3	427	47.667	11.06		28000000	RPL4	cell organization and biogenesis;metabolic process;transport	cytoplasm;cytosol;endoplasmic reticulum;membrane;nucleus;ribosome	protein binding;RNA binding;structural molecule activity	7.49471
High	P59998	Actin-related protein 2/3 complex subunit 4 OS=Homo sapiens OX=9606 GN=ARPC4 PE=1 SV=3	6.56131	17.8571	3	3	3	168	19.654	8.43		55000000	ARPC4	cell organization and biogenesis;regulation of biological process;response to stimulus	cytoplasm;cytoskeleton;cytosol	protein binding;structural molecule activity	8.15331
High	P52272	Heterogeneous nuclear ribonucleoprotein M OS=Homo sapiens OX=9606 GN=HNRNPM PE=1 SV=3	6.51586	4.79452	3	3	3	730	77.464	8.7		12000000	HNRNPM	metabolic process;regulation of biological process;response to stimulus	membrane;nucleus;spliceosomal complex	protein binding;RNA binding	6.72105
High	Q5D862	Filaggrin-2 OS=Homo sapiens OX=9606 GN=FLG2 PE=1 SV=1	6.12039	0.961941	2	2	2	2391	247.928	8.31		4300000	FLG2	transport	cytoplasm;extracellular;nucleus	metal ion binding;structural molecule activity	4.19616
High	P28289	Tropomodulin-1 OS=Homo sapiens OX=9606 GN=TMOD1 PE=1 SV=1	5.98188	9.7493	2	2	2	359	40.544	5.1		4900000	TMOD1	cell organization and biogenesis;cellular component movement;regulation of biological process;response to stimulus	cytoplasm;cytoskeleton;cytosol;membrane	metal ion binding;protein binding	6.38363
High	P19474	E3 ubiquitin-protein ligase TRIM21 OS=Homo sapiens OX=9606 GN=TRIM21 PE=1 SV=1	5.85226	5.68421	2	2	2	475	54.135	6.38		18000000	TRIM21	cell organization and biogenesis;defense response;metabolic process;regulation of biological process;response to stimulus	cytoplasm;cytosol;nucleus;vacuole	catalytic activity;DNA binding;metal ion binding;protein binding;RNA binding	6.86663
High	P62851	40S ribosomal protein S25 OS=Homo sapiens OX=9606 GN=RPS25 PE=1 SV=1	5.82183	24	3	3	3	125	13.734	10.11		31000000	RPS25	cell organization and biogenesis;metabolic process;transport	cytosol;nucleus;ribosome	catalytic activity;nucleotide binding;protein binding;RNA binding;structural molecule activity	7.2843
High	P62906	60S ribosomal protein L10a OS=Homo sapiens OX=9606 GN=RPL10A PE=1 SV=2	5.61672	5.99078	1	1	1	217	24.816	9.94		18000000	RPL10A	cell organization and biogenesis;metabolic process;response to stimulus;transport	cytosol;membrane;nucleus;ribosome	protein binding;RNA binding;structural molecule activity	4.42847
High	P62829	60S ribosomal protein L23 OS=Homo sapiens OX=9606 GN=RPL23 PE=1 SV=1	5.5231	17.8571	2	2	2	140	14.856	10.51		28000000	RPL23	cell organization and biogenesis;metabolic process;regulation of biological process;response to stimulus;transport	cytoplasm;cytosol;membrane;ribosome	protein binding;RNA binding;structural molecule activity	6.04712
High	Q9UBI6	Guanine nucleotide-binding protein G(I)/G(S)/G(O) subunit gamma-12 OS=Homo sapiens OX=9606 GN=GNG12 PE=1 SV=3	5.51852	37.5	2	2	2	72	8.001	8.97		15000000	GNG12	regulation of biological process;response to stimulus	membrane	protein binding;signal transducer activity	5.06443
High	Q9BUP0	EF-hand domain-containing protein D1 OS=Homo sapiens OX=9606 GN=EFHD1 PE=1 SV=1	5.48542	10.0418	2	3	1	239	26.911	5.39		6200000	EFHD1	cell organization and biogenesis	membrane;mitochondrion	metal ion binding	5.67616
High	P50402	Emerin OS=Homo sapiens OX=9606 GN=EMD PE=1 SV=1	5.48039	16.5354	3	3	3	254	28.976	5.5		9100000	EMD	cell differentiation;cell organization and biogenesis;regulation of biological process;response to stimulus	cytoplasm;endoplasmic reticulum;membrane;nucleus	protein binding	7.88749
High	P39023	60S ribosomal protein L3 OS=Homo sapiens OX=9606 GN=RPL3 PE=1 SV=2	5.45793	8.43672	2	3	2	403	46.08	10.18		5500000	RPL3	cell organization and biogenesis;metabolic process;response to stimulus;transport	cytoplasm;cytosol;nucleus;ribosome	protein binding;RNA binding;structural molecule activity	2.52682
High	Q9NR30	Nucleolar RNA helicase 2 OS=Homo sapiens OX=9606 GN=DDX21 PE=1 SV=5	5.30695	3.95913	3	3	3	783	87.29	9.28		15000000	DDX21	cell differentiation;metabolic process;regulation of biological process;response to stimulus	cytoplasm;membrane;nucleus	catalytic activity;nucleotide binding;protein binding;RNA binding	6.64854
High	P83731	60S ribosomal protein L24 OS=Homo sapiens OX=9606 GN=RPL24 PE=1 SV=1	5.20661	13.3758	2	2	2	157	17.768	11.25		17000000	RPL24	cell organization and biogenesis;cellular component movement;metabolic process;regulation of biological process;transport	cytoplasm;cytosol;membrane;ribosome	protein binding;RNA binding;structural molecule activity	4.92246
High	P31942	Heterogeneous nuclear ribonucleoprotein H3 OS=Homo sapiens OX=9606 GN=HNRNPH3 PE=1 SV=2	5.15063	6.6474	2	3	2	346	36.903	6.87		60000000	HNRNPH3	cell differentiation;metabolic process	nucleus;spliceosomal complex	protein binding;RNA binding	5.29572
High	Q6WCQ1	Myosin phosphatase Rho-interacting protein OS=Homo sapiens OX=9606 GN=MPRIP PE=1 SV=3	5.07348	2.73171	3	3	3	1025	116.461	6.21		9300000	MPRIP		cytoplasm;cytoskeleton;cytosol	protein binding	4.91499
High	P26373	60S ribosomal protein L13 OS=Homo sapiens OX=9606 GN=RPL13 PE=1 SV=4	5.05602	13.2701	3	3	3	211	24.247	11.65		9100000	RPL13	cell organization and biogenesis;metabolic process;transport	cytosol;membrane;nucleus;ribosome	protein binding;RNA binding;structural molecule activity	4.29369
High	P62424	60S ribosomal protein L7a OS=Homo sapiens OX=9606 GN=RPL7A PE=1 SV=2	4.98844	9.02256	3	3	3	266	29.977	10.61		16000000	RPL7A	cell organization and biogenesis;metabolic process;transport	cytoplasm;cytosol;membrane;nucleus;ribosome	protein binding;RNA binding;structural molecule activity	7.7425
High	P78347	General transcription factor II-I OS=Homo sapiens OX=9606 GN=GTF2I PE=1 SV=2	4.74856	3.50701	4	4	4	998	112.346	6.39		11000000	GTF2I	cellular homeostasis;metabolic process;regulation of biological process;response to stimulus	cytoplasm;membrane;nucleus	DNA binding;protein binding	4.163
High	Q00325	Phosphate carrier protein, mitochondrial OS=Homo sapiens OX=9606 GN=SLC25A3 PE=1 SV=2	4.6726	7.18232	2	2	2	362	40.069	9.38		27000000	SLC25A3	transport	membrane;mitochondrion	protein binding;transporter activity	5.79844
High	P81605	Dermcidin OS=Homo sapiens OX=9606 GN=DCD PE=1 SV=2	4.64408	22.7273	2	2	2	110	11.277	6.54		17000000	DCD	defense response;metabolic process;response to stimulus	extracellular	catalytic activity;protein binding;RNA binding	5.29898
High	Q02543	60S ribosomal protein L18a OS=Homo sapiens OX=9606 GN=RPL18A PE=1 SV=2	4.62283	11.3636	2	2	2	176	20.749	10.71		7200000	RPL18A	cell organization and biogenesis;metabolic process;response to stimulus;transport	cytosol;membrane;ribosome	protein binding;RNA binding;structural molecule activity	4.31306
High	P11940	Polyadenylate-binding protein 1 OS=Homo sapiens OX=9606 GN=PABPC1 PE=1 SV=2	4.60308	3.61635	2	2	2	636	70.626	9.5		13000000	PABPC1	metabolic process;regulation of biological process	cytoplasm;cytosol;membrane;nucleus;spliceosomal complex	protein binding;RNA binding;translation regulator activity	4.29677
High	P46781	40S ribosomal protein S9 OS=Homo sapiens OX=9606 GN=RPS9 PE=1 SV=3	4.55287	13.9175	3	3	3	194	22.578	10.65		27000000	RPS9	cell organization and biogenesis;metabolic process;regulation of biological process;transport	cytoplasm;cytosol;membrane;nucleus;ribosome	protein binding;RNA binding;structural molecule activity;translation regulator activity	6.61552
High	P62913	60S ribosomal protein L11 OS=Homo sapiens OX=9606 GN=RPL11 PE=1 SV=2	4.53592	11.7978	2	2	2	178	20.24	9.6		14000000	RPL11	cell organization and biogenesis;metabolic process;regulation of biological process;transport	cytoplasm;cytosol;membrane;nucleus;ribosome	protein binding;RNA binding;structural molecule activity	5.05579
High	P46782	40S ribosomal protein S5 OS=Homo sapiens OX=9606 GN=RPS5 PE=1 SV=4	4.46231	7.35294	1	1	1	204	22.862	9.72		26000000	RPS5	cell organization and biogenesis;metabolic process;regulation of biological process;transport	cytosol;membrane;ribosome	protein binding;RNA binding;structural molecule activity	3.76181
High	Q01844	RNA-binding protein EWS OS=Homo sapiens OX=9606 GN=EWSR1 PE=1 SV=1	4.40055	2.28659	1	1	1	656	68.436	9.33		25000000	EWSR1	metabolic process;regulation of biological process	cytoplasm;membrane;nucleus	metal ion binding;protein binding;RNA binding	3.27424
High	Q9P0M6	Core histone macro-H2A.2 OS=Homo sapiens OX=9606 GN=H2AFY2 PE=1 SV=3	4.3616	5.64516	2	2	1	372	40.033	9.69		7200000	H2AFY2	cell organization and biogenesis;regulation of biological process	chromosome;nucleus	DNA binding;protein binding	4.98698
High	P04406	Glyceraldehyde-3-phosphate dehydrogenase OS=Homo sapiens OX=9606 GN=GAPDH PE=1 SV=3	4.33366	8.65672	2	2	2	335	36.03	8.46		17000000	GAPDH	cell death;cell organization and biogenesis;defense response;metabolic process;regulation of biological process;response to stimulus	cytoplasm;cytoskeleton;cytosol;membrane;nucleus	catalytic activity;enzyme regulator activity;nucleotide binding;protein binding	6.01771
High	P62269	40S ribosomal protein S18 OS=Homo sapiens OX=9606 GN=RPS18 PE=1 SV=3	4.32123	16.4474	3	3	3	152	17.708	10.99		45000000	RPS18	cell organization and biogenesis;metabolic process;transport	cytoplasm;cytosol;membrane;nucleus;ribosome	protein binding;RNA binding;structural molecule activity	6.80911
High	O15145	Actin-related protein 2/3 complex subunit 3 OS=Homo sapiens OX=9606 GN=ARPC3 PE=1 SV=3	4.28238	13.4831	2	2	2	178	20.533	8.59		19000000	ARPC3	cell organization and biogenesis;cellular component movement;regulation of biological process;response to stimulus	cytoplasm;cytoskeleton;cytosol;membrane	protein binding;structural molecule activity	4.60318
High	P49411	Elongation factor Tu, mitochondrial OS=Homo sapiens OX=9606 GN=TUFM PE=1 SV=2	4.1714	6.63717	2	2	2	452	49.51	7.61		12000000	TUFM	metabolic process;response to stimulus	membrane;mitochondrion	catalytic activity;nucleotide binding;protein binding;RNA binding	5.20532
High	P63244	Receptor of activated protein C kinase 1 OS=Homo sapiens OX=9606 GN=RACK1 PE=1 SV=3	4.07055	8.83281	3	3	3	317	35.055	7.69		11000000	GNB2L1; RACK1	cell death;cellular homeostasis;development;metabolic process;regulation of biological process;response to stimulus	cytoplasm;cytosol;membrane;mitochondrion;nucleus;ribosome	enzyme regulator activity;protein binding;RNA binding;structural molecule activity	4.48781
High	P17844	Probable ATP-dependent RNA helicase DDX5 OS=Homo sapiens OX=9606 GN=DDX5 PE=1 SV=1	4.02762	3.09446	2	2	1	614	69.105	8.92		9800000	DDX5	cell differentiation;cell growth;cell organization and biogenesis;metabolic process;regulation of biological process;response to stimulus	cytoplasm;membrane;nucleus;spliceosomal complex	catalytic activity;nucleotide binding;protein binding;RNA binding	5.1255
High	P84098	60S ribosomal protein L19 OS=Homo sapiens OX=9606 GN=RPL19 PE=1 SV=1	4.01863	8.67347	1	1	1	196	23.451	11.47		6300000	RPL19	cell organization and biogenesis;metabolic process;transport	cytosol;membrane;ribosome	protein binding;RNA binding;structural molecule activity	1.89778
High	Q16531	DNA damage-binding protein 1 OS=Homo sapiens OX=9606 GN=DDB1 PE=1 SV=1	3.96131	2.54386	3	3	3	1140	126.887	5.26		9200000	DDB1	cell organization and biogenesis;metabolic process;regulation of biological process;response to stimulus	cytoplasm;nucleus	DNA binding;protein binding	0
High	O95782	AP-2 complex subunit alpha-1 OS=Homo sapiens OX=9606 GN=AP2A1 PE=1 SV=3	3.95136	3.88946	3	3	1	977	107.478	7.03		6900000	AP2A1	cell organization and biogenesis;cellular component movement;metabolic process;regulation of biological process;response to stimulus;transport	cytosol;membrane	protein binding;transporter activity	5.79531
High	P01008	Antithrombin-III OS=Homo sapiens OX=9606 GN=SERPINC1 PE=1 SV=1	3.90933	2.37069	1	2	1	464	52.569	6.71		10000000	SERPINC1	coagulation;defense response;metabolic process;regulation of biological process;response to stimulus;transport	extracellular;membrane;organelle lumen	enzyme regulator activity;protein binding	2.9732
High	Q92747	Actin-related protein 2/3 complex subunit 1A OS=Homo sapiens OX=9606 GN=ARPC1A PE=2 SV=2	3.90739	3.24324	1	2	1	370	41.543	8.18		21000000	ARPC1A	cell organization and biogenesis;regulation of biological process;response to stimulus	cytoplasm;cytoskeleton;cytosol	protein binding	4.59928
High	P50914	60S ribosomal protein L14 OS=Homo sapiens OX=9606 GN=RPL14 PE=1 SV=4	3.8636	5.5814	1	1	1	215	23.417	10.93		21000000	RPL14	cell organization and biogenesis;metabolic process;transport	cytosol;membrane;ribosome	protein binding;RNA binding;structural molecule activity	3.19602
High	P27635	60S ribosomal protein L10 OS=Homo sapiens OX=9606 GN=RPL10 PE=1 SV=4	3.78571	9.34579	2	2	2	214	24.588	10.08		17000000	RPL10	cell organization and biogenesis;metabolic process;regulation of biological process;transport	cytosol;endoplasmic reticulum;membrane;nucleus;ribosome	protein binding;RNA binding;structural molecule activity;translation regulator activity	4.66246
High	Q02878	60S ribosomal protein L6 OS=Homo sapiens OX=9606 GN=RPL6 PE=1 SV=3	3.78498	11.1111	3	3	3	288	32.708	10.58		12000000	RPL6	cell organization and biogenesis;metabolic process;regulation of biological process;transport	cytosol;membrane;nucleus;ribosome	DNA binding;protein binding;RNA binding;structural molecule activity	5.99431
High	Q8N3R9	MAGUK p55 subfamily member 5 OS=Homo sapiens OX=9606 GN=MPP5 PE=1 SV=3	3.76472	1.77778	1	1	1	675	77.246	6.14		5400000	MPP5	cell organization and biogenesis	cytoplasm;membrane	protein binding	2.29028
High	P0C0L4	Complement C4-A OS=Homo sapiens OX=9606 GN=C4A PE=1 SV=2	3.59894	0.802752	1	1	1	1744	192.664	7.08		14000000	C4A; C4B	defense response;metabolic process;regulation of biological process;response to stimulus	extracellular;membrane;organelle lumen	catalytic activity;enzyme regulator activity;protein binding	4.05782
High	Q5JWF2	Guanine nucleotide-binding protein G(s) subunit alpha isoforms XLas OS=Homo sapiens OX=9606 GN=GNAS PE=1 SV=2	3.59591	1.92864	2	2	1	1037	110.956	5.03		7500000	GNAS	metabolic process;regulation of biological process;response to stimulus	cytosol;membrane	catalytic activity;metal ion binding;nucleotide binding;protein binding;signal transducer activity	2.00642
High	O43707	Alpha-actinin-4 OS=Homo sapiens OX=9606 GN=ACTN4 PE=1 SV=2	3.53402	1.31723	1	1	1	911	104.788	5.44		10000000	ACTN4	cell organization and biogenesis;cellular component movement;regulation of biological process;response to stimulus;transport	cytoplasm;cytoskeleton;cytosol;extracellular;nucleus;organelle lumen	DNA binding;metal ion binding;protein binding;RNA binding	2.5951
High	Q92499	ATP-dependent RNA helicase DDX1 OS=Homo sapiens OX=9606 GN=DDX1 PE=1 SV=2	3.52267	3.37838	2	2	2	740	82.38	7.23		5600000	DDX1	cell organization and biogenesis;development;metabolic process;regulation of biological process;response to stimulus	cytoplasm;cytosol;membrane;nucleus	catalytic activity;DNA binding;nucleotide binding;protein binding;RNA binding	4.82974
High	Q96HS1	Serine/threonine-protein phosphatase PGAM5, mitochondrial OS=Homo sapiens OX=9606 GN=PGAM5 PE=1 SV=2	3.44432	8.99654	3	3	3	289	31.985	8.68		20000000	PGAM5	cell communication;cell death;metabolic process;regulation of biological process;response to stimulus	membrane;mitochondrion	catalytic activity;enzyme regulator activity;protein binding;signal transducer activity	4.03197
High	O94973	AP-2 complex subunit alpha-2 OS=Homo sapiens OX=9606 GN=AP2A2 PE=1 SV=2	3.16155	4.79233	3	3	1	939	103.895	6.96		2500000	AP2A2	cell organization and biogenesis;cellular component movement;metabolic process;regulation of biological process;response to stimulus;transport	cytosol;membrane	protein binding;transporter activity	5.43979
High	Q9NZR1	Tropomodulin-2 OS=Homo sapiens OX=9606 GN=TMOD2 PE=1 SV=1	3.1153	6.55271	2	3	1	351	39.571	5.27		2900000	TMOD2	cell communication;cell organization and biogenesis;regulation of biological process;response to stimulus	cytoplasm;cytoskeleton	protein binding	3.83058
High	Q9Y2X3	Nucleolar protein 58 OS=Homo sapiens OX=9606 GN=NOP58 PE=1 SV=1	3.0613	5.10397	2	2	2	529	59.541	8.92		3800000	NOP58	cell growth;metabolic process	cytosol;membrane;nucleus	protein binding;RNA binding	2.64999
High	P57088	Transmembrane protein 33 OS=Homo sapiens OX=9606 GN=TMEM33 PE=1 SV=2	2.97428	4.8583	1	1	1	247	27.96	9.7		9900000	TMEM33	cell organization and biogenesis;regulation of biological process;response to stimulus	endoplasmic reticulum;membrane;nucleus	protein binding;structural molecule activity	3.20921
High	P62280	40S ribosomal protein S11 OS=Homo sapiens OX=9606 GN=RPS11 PE=1 SV=3	2.95714	12.0253	2	2	2	158	18.419	10.3		18000000	RPS11	cell differentiation;cell organization and biogenesis;metabolic process;transport	cytoplasm;cytosol;membrane;ribosome	protein binding;RNA binding;structural molecule activity	4.61323
High	Q8N1N4	Keratin, type II cytoskeletal 78 OS=Homo sapiens OX=9606 GN=KRT78 PE=1 SV=2	2.95294	3.65385	2	2	1	520	56.83	6.02			KRT78	cell death	cytosol	structural molecule activity	3.88247
High	Q96PK6	RNA-binding protein 14 OS=Homo sapiens OX=9606 GN=RBM14 PE=1 SV=2	2.92702	1.79372	1	1	1	669	69.449	9.67		1700000	RBM14; RBM14-RBM4	cell organization and biogenesis;defense response;metabolic process;regulation of biological process;response to stimulus	cytoplasm;nucleus	protein binding;RNA binding	2.79771
High	P13010	X-ray repair cross-complementing protein 5 OS=Homo sapiens OX=9606 GN=XRCC5 PE=1 SV=3	2.8819	2.3224	2	2	2	732	82.652	5.81		10000000	XRCC5	cell differentiation;cell organization and biogenesis;cell proliferation;defense response;metabolic process;regulation of biological process;response to stimulus;transport	chromosome;cytoplasm;cytosol;extracellular;membrane;nucleus;organelle lumen	catalytic activity;DNA binding;enzyme regulator activity;nucleotide binding;protein binding;RNA binding	1.79595
High	P04156	Major prion protein OS=Homo sapiens OX=9606 GN=PRNP PE=1 SV=1	2.86582	4.74308	1	1	1	253	27.643	9			PRNP	cell organization and biogenesis;cellular homeostasis;metabolic process;regulation of biological process;response to stimulus	cell surface;cytoplasm;cytosol;endoplasmic reticulum;Golgi;membrane;nucleus	metal ion binding;protein binding;receptor activity;signal transducer activity	2.75679
High	P62244	40S ribosomal protein S15a OS=Homo sapiens OX=9606 GN=RPS15A PE=1 SV=2	2.74803	13.8462	2	2	2	130	14.83	10.13		13000000	RPS15A	cell organization and biogenesis;metabolic process;regulation of biological process;response to stimulus;transport	cytoplasm;cytosol;membrane;mitochondrion;ribosome	protein binding;RNA binding;structural molecule activity	1.90682
High	Q92485	Acid sphingomyelinase-like phosphodiesterase 3b OS=Homo sapiens OX=9606 GN=SMPDL3B PE=1 SV=2	2.70531	2.1978	1	1	1	455	50.781	5.64		3600000	SMPDL3B	defense response;metabolic process;regulation of biological process;response to stimulus	extracellular;membrane	catalytic activity;metal ion binding	2.70037
High	P05388	60S acidic ribosomal protein P0 OS=Homo sapiens OX=9606 GN=RPLP0 PE=1 SV=1	2.65521	3.78549	1	1	1	317	34.252	5.97		10000000	RPLP0	cell organization and biogenesis;metabolic process;regulation of biological process;response to stimulus;transport	cytoplasm;cytosol;endoplasmic reticulum;membrane;nucleus;ribosome	protein binding;RNA binding;structural molecule activity	2.20772
High	P02042	Hemoglobin subunit delta OS=Homo sapiens OX=9606 GN=HBD PE=1 SV=2	2.65111	6.80272	1	1	1	147	16.045	8.05		190000000	HBD	coagulation;transport	cytosol	metal ion binding;protein binding;transporter activity	2.74726
High	P15311	Ezrin OS=Homo sapiens OX=9606 GN=EZR PE=1 SV=4	2.61708	1.53584	1	1	1	586	69.37	6.27		6900000	EZR	cell differentiation;cell organization and biogenesis;cellular component movement;metabolic process;regulation of biological process;response to stimulus;transport	cytoplasm;cytoskeleton;cytosol;endosome;membrane	protein binding;RNA binding	0
High	P07948	Tyrosine-protein kinase Lyn OS=Homo sapiens OX=9606 GN=LYN PE=1 SV=3	2.60229	3.71094	2	2	2	512	58.537	7.11		24000000	LYN	cell communication;cell differentiation;cell organization and biogenesis;cellular component movement;coagulation;defense response;metabolic process;regulation of biological process;response to stimulus;transport	cytoplasm;cytosol;Golgi;membrane;nucleus;vacuole	catalytic activity;nucleotide binding;protein binding;signal transducer activity	2.09461
High	P62263	40S ribosomal protein S14 OS=Homo sapiens OX=9606 GN=RPS14 PE=1 SV=3	2.58153	7.28477	1	1	1	151	16.263	10.05		22000000	RPS14	cell differentiation;cell organization and biogenesis;metabolic process;regulation of biological process;transport	cytosol;membrane;mitochondrion;ribosome	protein binding;RNA binding;structural molecule activity;translation regulator activity	2.82205
High	P62266	40S ribosomal protein S23 OS=Homo sapiens OX=9606 GN=RPS23 PE=1 SV=3	2.55564	7.69231	1	1	1	143	15.798	10.49		21000000	RPS23	cell organization and biogenesis;metabolic process;transport	cytosol;membrane;ribosome	protein binding;RNA binding;structural molecule activity	3.30216
High	P25705	ATP synthase subunit alpha, mitochondrial OS=Homo sapiens OX=9606 GN=ATP5F1A PE=1 SV=1	2.4211	4.15913	2	2	2	553	59.714	9.13		6100000	ATP5A1	cell organization and biogenesis;metabolic process;regulation of biological process;transport	membrane;mitochondrion;organelle lumen	catalytic activity;nucleotide binding;protein binding;RNA binding;transporter activity	4.15338
High	Q9NWB6	Arginine and glutamate-rich protein 1 OS=Homo sapiens OX=9606 GN=ARGLU1 PE=1 SV=1	2.31263	4.7619	1	4	1	273	33.197	10.35		1600000000	ARGLU1	metabolic process;regulation of biological process	mitochondrion;nucleus	protein binding	6.66652
High	P00734	Prothrombin OS=Homo sapiens OX=9606 GN=F2 PE=1 SV=2	2.27197	1.44695	1	1	1	622	69.992	5.9		17000000	F2	cellular component movement;cellular homeostasis;coagulation;defense response;development;metabolic process;regulation of biological process;response to stimulus;transport	extracellular;membrane;organelle lumen	catalytic activity;metal ion binding;protein binding;receptor activity;signal transducer activity	2.09595
High	O14654	Insulin receptor substrate 4 OS=Homo sapiens OX=9606 GN=IRS4 PE=1 SV=1	2.2668	0.795545	1	1	1	1257	133.685	8.44		8300000	IRS4	regulation of biological process;response to stimulus	cytosol;membrane	protein binding;signal transducer activity	2.60831
High	P61204	ADP-ribosylation factor 3 OS=Homo sapiens OX=9606 GN=ARF3 PE=1 SV=2	2.24718	6.07735	1	1	1	181	20.588	7.43		6000000	ARF3	metabolic process;regulation of biological process;response to stimulus;transport	cytoplasm;Golgi;membrane	catalytic activity;nucleotide binding;protein binding;signal transducer activity	1.85884
High	P06576	ATP synthase subunit beta, mitochondrial OS=Homo sapiens OX=9606 GN=ATP5F1B PE=1 SV=3	2.22417	1.89036	1	1	1	529	56.525	5.4		9100000	ATP5B	cell differentiation;cell organization and biogenesis;cellular homeostasis;metabolic process;regulation of biological process;transport	cell surface;membrane;mitochondrion;nucleus;organelle lumen	catalytic activity;nucleotide binding;protein binding;transporter activity	2.06739
High	O43175	D-3-phosphoglycerate dehydrogenase OS=Homo sapiens OX=9606 GN=PHGDH PE=1 SV=4	2.21355	3.56473	2	2	2	533	56.614	6.71		12000000	PHGDH	metabolic process	cytosol	catalytic activity;nucleotide binding	2.0576
High	P53007	Tricarboxylate transport protein, mitochondrial OS=Homo sapiens OX=9606 GN=SLC25A1 PE=1 SV=2	2.18675	3.85852	1	1	1	311	33.991	9.89		7300000	SLC25A1	metabolic process;transport	membrane;mitochondrion;nucleus	transporter activity	1.98833
High	P15924	Desmoplakin OS=Homo sapiens OX=9606 GN=DSP PE=1 SV=3	2.03278	0.487635	1	1	1	2871	331.569	6.81		4000000	DSP	cell death;cell differentiation;cell organization and biogenesis;metabolic process;regulation of biological process;response to stimulus;transport	cytoplasm;cytoskeleton;membrane;nucleus	catalytic activity;motor activity;protein binding;RNA binding;structural molecule activity	2.08293
High	P09874	Poly [ADP-ribose] polymerase 1 OS=Homo sapiens OX=9606 GN=PARP1 PE=1 SV=4	1.99611	0.986193	1	1	1	1014	113.012	8.88		7600000	PARP1	cell death;cell differentiation;cell organization and biogenesis;metabolic process;regulation of biological process;response to stimulus	membrane;mitochondrion;nucleus	catalytic activity;DNA binding;metal ion binding;nucleotide binding;protein binding;RNA binding	2.09408
High	Q02413	Desmoglein-1 OS=Homo sapiens OX=9606 GN=DSG1 PE=1 SV=2	1.98255	1.52526	1	1	1	1049	113.676	5.03		15000000	DSG1	cell death;cell organization and biogenesis;regulation of biological process;response to stimulus;transport	cytoskeleton;cytosol;membrane	metal ion binding;protein binding	0
High	Q8IY81	pre-rRNA processing protein FTSJ3 OS=Homo sapiens OX=9606 GN=FTSJ3 PE=1 SV=2	1.90939	0.94451	1	1	1	847	96.499	8.4		4400000	FTSJ3	metabolic process	nucleus	catalytic activity;protein binding;RNA binding	1.94071
High	P05556	Integrin beta-1 OS=Homo sapiens OX=9606 GN=ITGB1 PE=1 SV=2	1.89008	1.12782	1	1	1	798	88.357	5.39		13000000	ITGB1	cell differentiation;cell growth;cell organization and biogenesis;cellular component movement;defense response;metabolic process;regulation of biological process;response to stimulus;transport	cell surface;cytoplasm;endosome;membrane	enzyme regulator activity;metal ion binding;protein binding;receptor activity;signal transducer activity	1.72313
High	P12956	X-ray repair cross-complementing protein 6 OS=Homo sapiens OX=9606 GN=XRCC6 PE=1 SV=2	1.85449	1.97044	1	1	1	609	69.799	6.64		6300000	XRCC6	cell organization and biogenesis;defense response;metabolic process;regulation of biological process;response to stimulus;transport	chromosome;cytoplasm;cytosol;extracellular;membrane;nucleus;organelle lumen	catalytic activity;DNA binding;nucleotide binding;protein binding;RNA binding	1.89514
High	Q96S97	Myeloid-associated differentiation marker OS=Homo sapiens OX=9606 GN=MYADM PE=1 SV=2	1.83357	3.10559	1	1	1	322	35.25	8.15		4300000	MYADM	cell organization and biogenesis;regulation of biological process	cytoskeleton;membrane		2.15715
High	Q02978	Mitochondrial 2-oxoglutarate/malate carrier protein OS=Homo sapiens OX=9606 GN=SLC25A11 PE=1 SV=3	1.82565	3.18471	1	1	1	314	34.04	9.91		2500000	SLC25A11	metabolic process;transport	membrane;mitochondrion;nucleus	RNA binding;transporter activity	0
High	Q7L2E3	ATP-dependent RNA helicase DHX30 OS=Homo sapiens OX=9606 GN=DHX30 PE=1 SV=1	1.81588	0.670017	1	1	1	1194	133.855	8.78		4500000	DHX30	cell organization and biogenesis;metabolic process	cytoplasm;cytosol;mitochondrion	catalytic activity;nucleotide binding;protein binding;RNA binding	1.71402
High	P14678	Small nuclear ribonucleoprotein-associated proteins B and B' OS=Homo sapiens OX=9606 GN=SNRPB PE=1 SV=2	1.80052	3.33333	1	1	1	240	24.594	11.19		7200000	SNRPB	cell organization and biogenesis;metabolic process;transport	cytoplasm;cytosol;nucleus;spliceosomal complex	protein binding;RNA binding	2.51014
High	P17987	T-complex protein 1 subunit alpha OS=Homo sapiens OX=9606 GN=TCP1 PE=1 SV=1	1.78755	4.13669	1	1	1	556	60.306	6.11		5700000	TCP1	cell organization and biogenesis;metabolic process;regulation of biological process;response to stimulus;transport	cytoplasm;cytoskeleton;cytosol;Golgi	nucleotide binding;protein binding;RNA binding	0
High	P42766	60S ribosomal protein L35 OS=Homo sapiens OX=9606 GN=RPL35 PE=1 SV=2	1.78516	8.13008	1	1	1	123	14.543	11.05		15000000	RPL35	cell organization and biogenesis;metabolic process;transport	cytosol;membrane;ribosome	RNA binding;structural molecule activity	2.27173
High	Q12905	Interleukin enhancer-binding factor 2 OS=Homo sapiens OX=9606 GN=ILF2 PE=1 SV=2	1.69101	2.82051	1	1	1	390	43.035	5.26		5000000	ILF2	metabolic process;regulation of biological process;response to stimulus;transport	cytoplasm;extracellular;membrane;nucleus;organelle lumen	catalytic activity;DNA binding;nucleotide binding;protein binding;RNA binding	0
High	P57721	Poly(rC)-binding protein 3 OS=Homo sapiens OX=9606 GN=PCBP3 PE=2 SV=2	1.68487	3.77358	1	1	1	371	39.44	8.07		7900000	PCBP3	metabolic process;regulation of biological process	cytoplasm;cytosol;nucleus	DNA binding;RNA binding	2.87175
High	P01701	Immunoglobulin lambda variable 1-51 OS=Homo sapiens OX=9606 GN=IGLV1-51 PE=1 SV=2	1.61979	6.83761	1	1	1	117	12.241	7.03		10000000	IGLV1-51	cellular component movement;metabolic process;regulation of biological process;response to stimulus;transport	extracellular;membrane	catalytic activity	2.93655
High	Q8NFH3	Nucleoporin Nup43 OS=Homo sapiens OX=9606 GN=NUP43 PE=1 SV=1	1.61565	8.15789	1	1	1	380	42.124	5.63		74000000	NUP43	cell division;cell organization and biogenesis;metabolic process;regulation of biological process;transport	chromosome;cytosol;nucleus	protein binding	3.1446
High	Q9Y3I0	tRNA-splicing ligase RtcB homolog OS=Homo sapiens OX=9606 GN=RTCB PE=1 SV=1	1.60223	1.38614	1	1	1	505	55.175	7.23		2900000	C22orf28; RTCB	metabolic process	cytoplasm;cytosol;membrane;nucleus	catalytic activity;metal ion binding;nucleotide binding;protein binding;RNA binding	0
High	Q8IXB1	DnaJ homolog subfamily C member 10 OS=Homo sapiens OX=9606 GN=DNAJC10 PE=1 SV=2	1.55222	1.26103	1	1	1	793	91.021	7.18		3600000	DNAJC10	cellular homeostasis;metabolic process;regulation of biological process;response to stimulus	endoplasmic reticulum;membrane;organelle lumen	catalytic activity;enzyme regulator activity;protein binding	1.89608
High	Q5T9A4	ATPase family AAA domain-containing protein 3B OS=Homo sapiens OX=9606 GN=ATAD3B PE=1 SV=1	1.55145	1.23457	1	1	1	648	72.527	9.2		13000000	ATAD3B	transport	membrane;mitochondrion	catalytic activity;nucleotide binding;RNA binding	2.21873
High	P50990	T-complex protein 1 subunit theta OS=Homo sapiens OX=9606 GN=CCT8 PE=1 SV=4	1.52259	1.82482	1	1	1	548	59.583	5.6		2400000	CCT8	cell organization and biogenesis;metabolic process;regulation of biological process;transport	cytoplasm;cytoskeleton;cytosol;extracellular;organelle lumen	catalytic activity;nucleotide binding;protein binding	1.94408
High	Q9HCK5	Protein argonaute-4 OS=Homo sapiens OX=9606 GN=AGO4 PE=1 SV=2	1.51613	0.929152	1	1	1	861	97.035	9.06		5400000	AGO4; EIF2C4	cell organization and biogenesis;metabolic process;regulation of biological process;response to stimulus	cytoplasm;cytosol;membrane;nucleus	protein binding;RNA binding	1.86703
High	Q8NI36	WD repeat-containing protein 36 OS=Homo sapiens OX=9606 GN=WDR36 PE=1 SV=1	1.4734	1.57729	1	1	1	951	105.255	7.53		2600000	WDR36	metabolic process;regulation of biological process;response to stimulus	nucleus	protein binding;RNA binding	0
High	P61353	60S ribosomal protein L27 OS=Homo sapiens OX=9606 GN=RPL27 PE=1 SV=2	1.44358	6.61765	1	1	1	136	15.788	10.56		21000000	RPL27	cell organization and biogenesis;metabolic process;transport	cytosol;membrane;nucleus;ribosome	RNA binding;structural molecule activity	2.0183
High	O15143	Actin-related protein 2/3 complex subunit 1B OS=Homo sapiens OX=9606 GN=ARPC1B PE=1 SV=3	1.44045	2.68817	1	1	1	372	40.923	8.35		14000000	ARPC1B	cell organization and biogenesis;cellular component movement;regulation of biological process;response to stimulus	cytoplasm;cytoskeleton;cytosol	protein binding;structural molecule activity	2.67752
High	Q8TDN6	Ribosome biogenesis protein BRX1 homolog OS=Homo sapiens OX=9606 GN=BRIX1 PE=1 SV=2	1.34824	1.983	1	1	1	353	41.375	9.92		5600000	BRIX1	cell organization and biogenesis	nucleus	RNA binding	1.64001
High	Q9H8H0	Nucleolar protein 11 OS=Homo sapiens OX=9606 GN=NOL11 PE=1 SV=1	1.33932	1.94715	1	1	1	719	81.072	6.07		5100000	NOL11	metabolic process;regulation of biological process	nucleus	protein binding;RNA binding	1.64476
High	Q12792	Twinfilin-1 OS=Homo sapiens OX=9606 GN=TWF1 PE=1 SV=3	1.30706	2	1	1	1	350	40.258	6.96		11000000	TWF1	cell organization and biogenesis;regulation of biological process	cytoplasm;cytoskeleton;cytosol	catalytic activity;nucleotide binding;protein binding	1.8956
Medium	A0A0C4DH55	Immunoglobulin kappa variable 3D-7 OS=Homo sapiens OX=9606 GN=IGKV3D-7 PE=3 SV=5	1.2515	7.56303	1	1	1	119	13.139	5.94		29000000	IGKV3D-7	response to stimulus	extracellular;membrane		2.45877
Medium	Q4G0U5	Cilia- and flagella-associated protein 221 OS=Homo sapiens OX=9606 GN=CFAP221 PE=1 SV=2	1.2398	2.02381	1	1	1	840	96.829	8.62		380000000	PCDP1; CFAP221	cell organization and biogenesis;cellular component movement	cytoplasm;cytoskeleton	protein binding	0
Medium	P31483	Nucleolysin TIA-1 isoform p40 OS=Homo sapiens OX=9606 GN=TIA1 PE=1 SV=3	1.23612	2.59067	1	1	1	386	42.936	7.74			TIA1	cell death;regulation of biological process;response to stimulus	cytoplasm;cytosol;nucleus	protein binding;RNA binding	1.73919
Medium	O43242	26S proteasome non-ATPase regulatory subunit 3 OS=Homo sapiens OX=9606 GN=PSMD3 PE=1 SV=2	1.20163	2.43446	1	1	1	534	60.939	8.44		1600000	PSMD3	metabolic process;regulation of biological process;response to stimulus;transport	cytosol;extracellular;membrane;nucleus;organelle lumen;proteasome	catalytic activity;enzyme regulator activity;protein binding	0
Medium	P06748	Nucleophosmin OS=Homo sapiens OX=9606 GN=NPM1 PE=1 SV=2	1.18436	3.06122	1	1	1	294	32.555	4.78		8300000	NPM1	cell growth;cell organization and biogenesis;cellular homeostasis;metabolic process;regulation of biological process;response to stimulus;transport	cytoplasm;cytoskeleton;cytosol;membrane;nucleus	DNA binding;enzyme regulator activity;protein binding;RNA binding	2.2733
Medium	O60264	SWI/SNF-related matrix-associated actin-dependent regulator of chromatin subfamily A member 5 OS=Homo sapiens OX=9606 GN=SMARCA5 PE=1 SV=1	1.14351	0.760456	1	1	1	1052	121.828	8.09		5900000	SMARCA5	cell organization and biogenesis;metabolic process;regulation of biological process	chromosome;nucleus	catalytic activity;DNA binding;nucleotide binding;protein binding	0
Medium	P00338	L-lactate dehydrogenase A chain OS=Homo sapiens OX=9606 GN=LDHA PE=1 SV=2	1.10513	2.40964	1	1	1	332	36.665	8.27		5700000	LDHA	metabolic process;regulation of biological process;response to stimulus	cytoplasm;cytosol;membrane;nucleus	catalytic activity;nucleotide binding;protein binding	0
Medium	Q7Z7K6	Centromere protein V OS=Homo sapiens OX=9606 GN=CENPV PE=1 SV=1	1.04944	4.72727	1	1	1	275	29.927	9.73		5400000	CENPV	cell division;cell organization and biogenesis;cellular component movement;metabolic process;regulation of biological process	chromosome;cytoplasm;cytoskeleton;cytosol;nucleus	catalytic activity	0
Medium	P61247	40S ribosomal protein S3a OS=Homo sapiens OX=9606 GN=RPS3A PE=1 SV=2	0.994819	2.65152	1	1	1	264	29.926	9.73		7200000	RPS3A	cell differentiation;cell organization and biogenesis;metabolic process;regulation of biological process;transport	cytoplasm;cytosol;endoplasmic reticulum;nucleus;ribosome	protein binding;RNA binding;structural molecule activity	1.68484
Medium	P61313	60S ribosomal protein L15 OS=Homo sapiens OX=9606 GN=RPL15 PE=1 SV=2	0.989276	3.43137	1	1	1	204	24.131	11.62		6500000	RPL15	cell organization and biogenesis;metabolic process;response to stimulus;transport	cytosol;membrane;nucleus;ribosome	protein binding;RNA binding;structural molecule activity	2.19079
Medium	P49207	60S ribosomal protein L34 OS=Homo sapiens OX=9606 GN=RPL34 PE=1 SV=3	0.980053	5.98291	1	1	1	117	13.284	11.47		25000000	RPL34	cell organization and biogenesis;metabolic process;transport	cytosol;mitochondrion;ribosome	protein binding;RNA binding;structural molecule activity	0
Medium	A0A087WW87	Immunoglobulin kappa variable 2-40 OS=Homo sapiens OX=9606 GN=IGKV2-40 PE=3 SV=2	0.921181	5.78512	1	1	1	121	13.302	4.61			IGKV2-40; IGKV2D-40	cellular component movement;metabolic process;regulation of biological process;response to stimulus;transport	extracellular;membrane	catalytic activity	2.25342
Medium	O95487	Protein transport protein Sec24B OS=Homo sapiens OX=9606 GN=SEC24B PE=1 SV=2	0.902743	1.02524	1	1	1	1268	137.331	6.67			SEC24B	cell organization and biogenesis;regulation of biological process;transport	cytoplasm;cytosol;endoplasmic reticulum;membrane	metal ion binding;protein binding	1.86152
Medium	Q14494	Endoplasmic reticulum membrane sensor NFE2L1 OS=Homo sapiens OX=9606 GN=NFE2L1 PE=1 SV=1	0.892451	2.46114	1	1	1	772	84.652	4.64		83000000	NFE2L1	cell differentiation;defense response;metabolic process;regulation of biological process;response to stimulus	cytoplasm;cytosol;endoplasmic reticulum;membrane;nucleus	DNA binding;protein binding	2.10137
Medium	P02743	Serum amyloid P-component OS=Homo sapiens OX=9606 GN=APCS PE=1 SV=2	0.885056	3.13901	1	1	1	223	25.371	6.54		29000000	APCS	cell organization and biogenesis;defense response;metabolic process;regulation of biological process;response to stimulus	extracellular;nucleus	metal ion binding;protein binding	1.79472
